# Supplementary material for: Food consumption score and predictors among pregnant women attending antenatal care services in health centers of Addis Ababa, Ethiopia: Using ordinal logistic regression model
Source: PLoS One. 2024 Jun 26;19(6):e0306169. doi: 10.1371/journal.pone.0306169 (PMC11207176; doi:10.1371/journal.pone.0306169)
Supplement: S1 File — (XLSX) [file pone.0306169.s001.xlsx]

## Sheet: FCS-BMC pregnancy and childbirt
How_old_are_you_a_e_in_completed	What_is_your_marital_status	What_is_the_size_of_living_in_yo	Husband_s_educational_status	Occupation_of_your_husband	Other_specify_for_oc_tion_of_you	Where_is_your_place_of_residence	What_is_the_highest_n_you_ever_c	What_is_your_occupation	Other_specify_for_your_occupatio	How_much_is_the_aver_ncome_of_yo	Do_you_own_the_follo_es_in_your_	Electricity	Watch_clock	radio	Television	mobile_telephone	Non_mobile_telephone	refrigerator	Table	Chair	bed_with_cotton_sponge_spring_ma	Electric_mitad	Kerosene_lamp_pressure_lamp	Does_any_member_of_t_ousehold_ow	Does_any_member_of_t_n_Motorcycl	Does_any_member_of_t_wn_Animal_d	Does_any_member_of_t_sehold_own_	Does_any_member_of_t_household_o	Does_any_member_of_this_househ	If_yes_how_much_of_Local_units_s	Does_this_household_m_animals_or	Does_your_household_own_Milk_cow	Does_your_household_es_donkeys_o	Does_your_household_own_goats	Does_your_household_own_sheep	Does_your_household_own_chicken	Does_your_household_own_beehives	Record_GPS	A__Record_GPS_latitude	A__Record_GPS_longitude	A__Record_GPS_altitude	A__Record_GPS_precision	Is_this_your_first_pregnancy	If_no_how_many_time_g_current_pr	How_much_is_the_birt_between_pre	How_many_months_of_pregnant_you_	Have_you_ever_had_ante_natal_c	How_many_times_you_v_ited_ante_n	Have_you_ever_been_c_uring_your_
28	married	3	primary	daily laborer		urban	primary	attend to house chores		3800	1	yes	no	no	no	yes	no	no	yes	no	no	no	no	no	no	no	no	no	no		no	no	no	no	no	no	no	8.9878467 38.6775883 2377.2 4.8	8.98785	38.6776	2377.2	4.8	2		2	7	1	3	1
24	married	2	secondary	daily laborer		urban	secondary	merchant		6500	1	yes	no	no	no	yes	no	no	yes	yes	no	no	no	no	no	no	no	no	no		no	no	no	no	no	no	no	8.9878361 38.6776035 2388.9 6.133	8.98784	38.6776	2388.9	6.133	1			4	2		2
26	married	2	primary	merchant		urban	primary	attend to house chores		6000	1	yes	no	no	no	yes	no	yes	yes	yes	no	yes	no	no	no	no	no	no	no		no	no	no	no	no	no	no	8.9874867 38.6778967 2408.7 4.9	8.98749	38.6779	2408.7	4.9	1			7	1	3	1
24	married	2	primary	daily laborer		urban	primary	attend to house chores		6500	1	yes	no	no	no	yes	no	no	yes	yes	no	no	no	no	no	no	no	no	no		no	no	no	no	no	no	no	8.9878792 38.6775435 2377.3 4.5	8.98788	38.6775	2377.3	4.5	1			4	2		2
25	married	4	secondary	daily laborer		urban	secondary	daily laborer		3000	1	yes	no	no	no	yes	no	no	yes	yes	no	no	no	no	no	no	no	no	no		no	no	no	no	no	no	no	8.9878646 38.6777397 2380.39990234375 5.15	8.98786	38.6777	2380.4	5.15	1			6	1	2	1
23	married	3	secondary	merchant		urban	secondary	merchant		6000	1	yes	no	no	no	yes	no	no	yes	yes	no	no	no	no	no	no	no	no	no		no	no	no	no	no	no	no	8.9976751 38.6832816 2410.7998046875 3.733	8.99768	38.6833	2410.8	3.733	1			5	2		2
22	married	4	no education	daily laborer		urban	no education	daily laborer		6000	1	no	no	no	no	yes	no	no	no	no	no	no	no	no	no	no	no	no	no		no	no	no	no	no	no	no	8.9874431 38.6777025 2480.0 39.833	8.98744	38.6777	2480	39.833	2	3	4	4	2		2
25	married	2	secondary	merchant		urban	primary	employed		4000	1	yes	no	no	no	yes	no	no	no	no	no	no	no	no	no	no	no	no	no		no	no	no	no	no	no	no	8.9876451 38.6774901 2381.0 39.166	8.98765	38.6775	2381	39.166	2	2	6	8	1	4	1
27	married	4	primary	daily laborer		urban	primary	attend to house chores		2000	1	yes	no	no	no	yes	no	no	no	no	no	no	no	no	no	no	no	no	no		no	no	no	no	no	no	no	8.98773 38.6777817 2414.3 4.5	8.98773	38.6778	2414.3	4.5	2	3	3	7	1	2	1
28	married	3	primary	daily laborer		urban	secondary	attend to house chores		1500	1	yes	no	no	no	yes	no	no	no	no	no	no	no	no	no	no	no	no	no		no	no	no	no	no	no	no	8.988065 38.6774817 2391.4 4.9	8.98807	38.6775	2391.4	4.9	2	2	2	7	1	2	1
32	married	5	primary	daily laborer		urban	primary	merchant		6000	1	yes	no	no	no	yes	no	no	no	yes	no	no	no	no	no	no	no	no	no		no	no	no	no	no	no	no	8.9878769 38.678183 2392.4 9.133	8.98788	38.6782	2392.4	9.133	2	3	3	5	1	1	1
32	widowed	5	primary	daily laborer		urban	primary	daily laborer		3000	1	yes	no	no	no	yes	no	no	no	yes	no	no	no	no	no	no	no	no	no		no	no	no	no	no	no	no	8.987691 38.6777904 2440.4 4.72	8.98769	38.6778	2440.4	4.72	2	2	2	7	1	2	1
32	married	4	no education	daily laborer		urban	no education	daily laborer		6000	1	yes	no	yes	no	yes	no	no	yes	yes	no	no	no	no	no	no	no	no	no		no	no	no	no	no	no	no	8.987564 38.6775149 2376.0 28.625	8.98756	38.6775	2376	28.625	1		2	6	2		2
22	married	2	primary	daily laborer		urban	primary	attend to house chores		3580	1	yes	no	yes	no	yes	no	no	yes	yes	no	no	no	no	no	no	no	no	no		no	no	no	no	no	no	no	8.9879291 38.6775249 0.0 52.4	8.98793	38.6775	0	52.4	1			5	2		1
28	married	2	primary	daily laborer		urban	secondary	daily laborer		3500	1	yes	no	yes	no	yes	no	no	yes	yes	no	no	no	no	no	no	no	no	no		no	no	no	no	no	no	no	8.9879289 38.6775269 2389.2998046875 39.6	8.98793	38.6775	2389.3	39.6	1			6	1	3	1
26	married	3	primary	merchant		urban	primary	merchant		4000	1	yes	no	yes	no	yes	no	no	yes	yes	no	yes	no	no	no	no	no	no	no		no	no	no	no	no	no	no	8.9876403 38.677717 2278.099853515625 5.0	8.98764	38.6777	2278.1	5	1			6	1	1	1
26	married	4	primary	merchant		urban	secondary	attend to house chores		9000	1	yes	no	yes	no	yes	no	no	yes	yes	no	no	no	no	no	no	no	no	no		no	no	no	no	no	no	no	8.9977605 38.6832133 2422.2 3.64	8.99776	38.6832	2422.2	3.64	2	2	3	4	2		1
36	married	4	secondary	merchant		urban	secondary	daily laborer		7000	1	yes	no	yes	no	yes	no	no	yes	yes	no	no	no	no	no	no	no	no	no		no	no	no	no	no	no	no	9.0153924 38.7336337 2365.89990234375 4.88	9.01539	38.7336	2365.9	4.88	2	3	3	6	1	2	1
30	married	2	primary	daily laborer		urban	primary	daily laborer		3000	1	yes	no	yes	no	no	no	no	no	no	no	no	no	no	no	no	no	no	no		no	no	no	no	no	no	no	8.90162 38.7679301 2178.7 5.3	8.90162	38.7679	2178.7	5.3	1			8	1	2	1
25	married	3	secondary	daily laborer		urban	no education	attend to house chores		7600	1	yes	no	yes	no	yes	no	no	no	yes	no	no	no	no	no	no	no	no	no		no	no	no	no	no	no	no	8.9881707 38.6780969 2446.3 6.033	8.98817	38.6781	2446.3	6.033	2	1	2	4	2		1
24	married	3	primary	daily laborer		urban	primary	daily laborer		3000	1	yes	no	no	yes	yes	no	no	yes	no	no	yes	no	yes	no	no	no	no	no		no	no	no	no	no	no	no	8.8803683 38.7666178 2090.599853515625 6.2	8.88037	38.7666	2090.6	6.2	1			6	1	1	1
23	married	5	primary	daily laborer		urban	can read and write	daily laborer		4000	1	yes	no	no	yes	yes	no	no	yes	yes	no	no	no	no	no	no	no	no	no		no	no	no	no	no	no	no	8.9879297 38.6775288 0.0 36.9	8.98793	38.6775	0	36.9	1	3	2	6	1	1	1
23	married	2	secondary	daily laborer		urban	primary	attend to house chores		6700	1	yes	no	no	yes	yes	no	no	yes	yes	no	no	no	yes	no	no	no	no	no		no	no	no	no	no	no	no	8.9878449 38.6775943 2377.2 4.9	8.98784	38.6776	2377.2	4.9	1			4	2		1
38	married	2	primary	daily laborer		urban	primary	daily laborer		6000	1	yes	no	no	yes	yes	no	no	yes	yes	no	no	no	no	no	no	no	no	no		no	no	no	no	no	no	no	8.9878336 38.6778587 2402.6 6.383	8.98783	38.6779	2402.6	6.383	2	3	4	4	1	1	1
25	married	3	secondary	merchant		urban	secondary	merchant		6000	1	yes	no	no	yes	yes	no	no	yes	yes	no	yes	no	no	no	no	no	no	no		no	no	no	no	no	no	no	8.8803122 38.7665523 2090.099853515625 3.666	8.88031	38.7666	2090.1	3.666	1			6	2	1	1
24	married	3	secondary	employed		urban	secondary	employed		4000	1	yes	no	no	yes	yes	no	yes	yes	yes	no	yes	no	no	no	no	no	no	no		no	no	no	no	no	no	no	8.8803613 38.7665521 2090.099853515625 3.9	8.88036	38.7666	2090.1	3.9	1			8	1	3	1
32	married	5	higher(college and above)	employed		urban	secondary	attend to house chores		3800	1	yes	no	no	yes	yes	no	yes	no	no	no	no	no	no	no	no	no	no	no		no	no	no	no	no	no	no	8.9877316 38.6777433 2414.4 3.9	8.98773	38.6777	2414.4	3.9	2	3	4	4	2		2
29	single		primary	daily laborer		urban	can read and write	merchant		3500	1	yes	no	no	yes	yes	no	no	no	no	no	no	no	no	no	no	no	no	no		no	no	no	no	no	no	no	8.9877333 38.6777567 2414.4 4.0	8.98773	38.6778	2414.4	4	1			6	2		2
25	married	2	can read and write	daily laborer		urban	no education	attend to house chores		2000	1	yes	no	no	yes	yes	no	no	no	yes	no	no	no	no	no	no	no	no	no		no	no	no	no	no	no	no	8.8931225 38.8221354 2201.0 5.0	8.89312	38.8221	2201	5	1			3	2		2
22	married	2	primary	daily laborer		urban	primary	daily laborer		2000	1	yes	yes	yes	no	yes	no	no	no	no	no	no	no	no	no	no	no	no	no		no	no	no	no	no	no	no	8.9878903 38.6777656 2405.4 4.9	8.98789	38.6778	2405.4	4.9	2	2	1	4	2		2
25	married	2	secondary	daily laborer		urban	secondary	daily laborer		4500	1	yes	no	yes	yes	yes	no	no	yes	yes	no	no	no	no	no	no	no	no	no		no	no	no	no	no	no	no	8.987869 38.6775408 2377.3 5.433	8.98787	38.6775	2377.3	5.433	1			4	2		2
26	married	3	primary	employed		urban	primary	employed		7000	1	yes	no	yes	yes	yes	no	yes	yes	yes	no	no	no	no	no	no	no	no	no		no	no	no	no	no	no	no	9.0152391 38.7331474 2365.89990234375 4.983	9.01524	38.7331	2365.9	4.983	2	2	3	5	1	1	1
24	married	4	secondary	merchant		urban	can read and write	merchant		6000	1	yes	no	no	no	yes	no	no	yes	no	yes	no	no	no	no	no	no	no	yes			no	no	no	no	no	no	9.0150876 38.7346698 2373.39990234375 4.92	9.01509	38.7347	2373.4	4.92	2	2	2	4	2		2
20	married	2	secondary	daily laborer		urban	secondary	attend to house chores		6500	1	yes	no	no	no	yes	no	no	yes	yes	yes	yes	no	no	no	no	no	no	yes	2		no	no	no	no	no	no	8.9977245 38.6835142 2411.699951171875 60.0	8.99772	38.6835	2411.7	60	1			5	2		2
19	married	2	secondary	merchant		urban	primary	attend to house chores		5000	1	no	no	no	no	yes	no	no	yes	yes	yes	no	no	yes	no	no	no	no	yes	2		no	no	no	no	no	no	8.9774146 38.6800128 0.0 2599.999	8.97741	38.68	0	2600	1			9	1	4	1
39	married	6	higher(college and above)	employed		urban	primary	attend to house chores		6000	1	yes	no	yes	yes	yes	no	yes	no	no	no	yes	no	no	no	no	no	no	no		no	no	no	no	no	no	no	8.9877485 38.6777474 2388.0 35.125	8.98775	38.6777	2388	35.125	2	5	7	8	1	3	1
25	married	3	primary	daily laborer		urban	primary	daily laborer		3000	1	yes	no	yes	yes	yes	no	yes	no	yes	no	no	no	no	no	no	no	no	no		no	no	no	no	no	no	no	8.9879291 38.6775249 2389.2998046875 52.4	8.98793	38.6775	2389.3	52.4	2	2	2	5	1	1	2
23	married	2	higher(college and above)	employed		urban	higher(college and above)	employed		6300	1	yes	no	no	no	yes	no	no	no	no	yes	no	no	no	no	no	no	no	yes	2		no	no	no	no	no	no	8.9874501 38.6774597 2374.7 4.94	8.98745	38.6775	2374.7	4.94	1			7	1	2	1
25	married	2	higher(college and above)	employed		urban	higher(college and above)	attend to house chores		12000	1	yes	yes	no	yes	yes	no	yes	yes	yes	no	no	no	no	no	no	no	no	no		no	no	no	no	no	no	no	9.0153565 38.7334906 2329.6 4.8	9.01536	38.7335	2329.6	4.8	2	2	3	7	1	2	1
32	married	4	higher(college and above)	employed		urban	primary	attend to house chores		9000	1	yes	yes	no	yes	yes	no	yes	yes	yes	no	yes	no	no	no	no	no	yes	no		no	no	no	no	no	no	no	8.8803199 38.7665499 2090.599853515625 4.3	8.88032	38.7665	2090.6	4.3	2	3	5	5	1	1	1
24	married	2	primary	daily laborer		urban	secondary	merchant		8000	1	yes	no	no	yes	yes	no	yes	yes	yes	yes	no	no	yes	yes	yes	yes	yes	yes			yes	no	no	no	no	no	9.0153365 38.7336092 2365.89990234375 4.58	9.01534	38.7336	2365.9	4.58	1			4	2		2
21	married	2	secondary	merchant		urban	secondary	merchant		20000	1	yes	no	no	yes	yes	no	yes	yes	yes	yes	yes	no	yes	yes	yes	yes	no	yes			no	no	no	no	no	no	8.8803514 38.7666188 2090.599853515625 6.126	8.88035	38.7666	2090.6	6.126	1			6	1	2	1
32	married	5	primary	daily laborer		urban	primary	attend to house chores		4000	1	yes	no	no	no	yes	no	yes	yes	no	yes	yes	no	no	no	no	no	no	no		no	no	no	no	no	no	no	8.98786 38.6775867 2377.3 4.0	8.98786	38.6776	2377.3	4	2	3	3	4	2		1
26	married	3	higher(college and above)	employed		urban	secondary	attend to house chores		8000	1	yes	no	no	no	yes	no	yes	yes	no	yes	yes	no	no	no	no	no	no	no		no	no	no	no	no	no	no	8.8803633 38.7666013 2092.3 3.9	8.88036	38.7666	2092.3	3.9	1			8	1	3	1
21	married	2	higher(college and above)	employed		urban	secondary	employed		3000	1	yes	no	no	no	yes	no	no	yes	yes	yes	no	no	no	no	no	no	no	no		no	no	no	no	no	no	no	8.9978807 38.6834546 2411.699951171875 34.81	8.99788	38.6835	2411.7	34.81	1			5	2		2
24	married	4	primary	daily laborer		urban	no education	attend to house chores		3000	1	yes	no	no	no	yes	no	no	yes	yes	yes	no	no	no	no	no	no	no	no		no	no	no	no	no	no	no	8.9980182 38.6833778 2411.7998046875 34.4	8.99802	38.6834	2411.8	34.4	1			3	2		2
35	married	5	primary	employed		urban	primary	attend to house chores		3000	1	yes	no	no	no	no	no	yes	yes	yes	yes	yes	no	no	no	no	no	no	no		no	no	no	no	no	no	no	8.9978552 38.6834746 2412.2998046875 56.1	8.99786	38.6835	2412.3	56.1	2	4	1	7	1	2	2
24	married	2	higher(college and above)	employed		urban	higher(college and above)	attend to house chores		20000	1	yes	no	no	no	yes	no	yes	yes	yes	yes	yes	yes	no	no	no	yes	no	no		no	no	no	no	no	no	no	8.9978267 38.683528 2411.099853515625 27.663	8.99783	38.6835	2411.1	27.663	1			7	1	3	1
29	married	5	secondary	daily laborer		urban	secondary	merchant		3500	1	yes	no	no	no	yes	no	no	yes	yes	yes	no	no	no	no	no	no	no	no		no	no	no	no	no	no	no	8.9876017 38.677505 2397.4 96.0	8.9876	38.6775	2397.4	96	2	4	2	3	2	1	2
20	married	2	secondary	daily laborer		urban	secondary	attend to house chores		3000	1	yes	no	no	no	yes	no	no	yes	yes	yes	no	no	no	no	no	no	no	no		no	no	no	no	no	no	no	8.9879084 38.6775749 2347.1 9.35	8.98791	38.6776	2347.1	9.35	1			8	1	4	1
26	married	2	can read and write	daily laborer		urban	primary	merchant		4000	1	yes	no	no	no	yes	no	no	yes	yes	yes	no	no	no	no	no	no	no	no		no	no	no	no	no	no	no	8.9879288 38.6775278 2389.2998046875 32.099	8.98793	38.6775	2389.3	32.099	1			5	2		1
26	married	3	primary	daily laborer		urban	no education	attend to house chores		3000	1	yes	no	no	no	yes	no	no	yes	yes	yes	no	no	no	no	no	no	no	no		no	no	no	no	no	no	no	8.9875753 38.6781357 2407.7 9.2	8.98758	38.6781	2407.7	9.2	1			8	1	3	1
19	married	2	primary	merchant		urban	primary	employed		7500	1	yes	no	no	no	yes	no	no	yes	yes	yes	no	no	no	no	no	no	no	no		no	no	no	no	no	no	no	8.9876417 38.6776472 2421.3 5.0	8.98764	38.6776	2421.3	5	1			5	2		2
19	married	2	secondary	daily laborer		urban	primary	attend to house chores		4100	1	yes	no	no	no	yes	no	no	yes	yes	yes	no	no	no	no	no	no	no	no		no	no	no	no	no	no	no	8.9875266 38.6778125 2412.9 4.92	8.98753	38.6778	2412.9	4.92	1			8	1	3	1
32	married	7	can read and write	merchant		urban	primary	attend to house chores		3700	1	yes	no	no	no	yes	no	no	yes	yes	yes	no	no	no	no	no	no	no	no		no	no	no	no	no	no	no	8.9874443 38.6774782 2374.9 5.0	8.98744	38.6775	2374.9	5	2	5	3	7	1	2	1
24	married	2	secondary	merchant		urban	primary	merchant		6000	1	yes	no	no	no	yes	no	yes	yes	yes	yes	no	no	no	no	no	no	no	no		no	no	no	no	no	no	no	8.9878859 38.6775982 2377.4 4.0	8.98789	38.6776	2377.4	4	1			7	1	2	1
27	married	2	primary	merchant		urban	primary	daily laborer		3500	1	yes	no	no	no	yes	no	no	yes	yes	yes	no	no	no	no	no	no	no	no		no	no	no	no	no	no	no	8.987845 38.6776117 2377.3 3.9	8.98785	38.6776	2377.3	3.9	2	2	2	5	2		1
28	married	5	primary	merchant		urban	no education	merchant		10000	1	yes	no	no	no	yes	no	no	yes	yes	yes	yes	no	no	no	no	no	no	no		no	no	no	no	no	no	no	8.9877433 38.6777517 2414.4 4.2	8.98774	38.6778	2414.4	4.2	2	3	3	7	1	2	1
30	married	3	secondary	daily laborer		urban	primary	daily laborer		4500	1	yes	no	no	no	yes	no	no	yes	yes	yes	no	no	no	no	no	no	no	no		no	no	no	no	no	no	no	8.9878126 38.6778972 2405.8 4.8	8.98781	38.6779	2405.8	4.8	2	2	3	4	2		2
22	married	2	no education	merchant		urban	no education	attend to house chores		3000	1	yes	no	no	no	yes	no	no	yes	yes	yes	no	no	no	no	no	no	no	no		no	no	no	no	no	no	no	8.9876067 38.6777412 2386.8 4.35	8.98761	38.6777	2386.8	4.35	1			6	2		2
24	married	2	secondary	employed		urban	primary	merchant		4000	1	no	no	no	no	no	no	yes	yes	yes	yes	no	no	yes	no	no	no	no	no		no	no	no	no	no	no	no	8.9976778 38.6832966 2410.7998046875 3.1	8.99768	38.6833	2410.8	3.1	1			6	1	2	1
28	married	4	secondary	daily laborer		urban	secondary	daily laborer		5000	1	yes	no	no	no	yes	no	no	yes	yes	yes	no	no	no	no	no	no	no	no		no	no	no	no	no	no	no	8.9878217 38.6777677 2402.0 4.8	8.98782	38.6778	2402	4.8	2	3	2	6	1	2	1
27	married	3	primary	daily laborer		urban	secondary	attend to house chores		9000	1	yes	no	no	no	yes	no	no	yes	yes	yes	no	no	no	no	no	no	no	no		no	no	no	no	no	no	no	8.9873483 38.677505 2396.5 4.9	8.98735	38.6775	2396.5	4.9	2	2	3	4	2		2
21	married	2	secondary	daily laborer		urban	secondary	attend to house chores		4000	1	yes	no	no	no	yes	no	no	yes	yes	yes	no	no	no	no	no	no	no	no		no	no	no	no	no	no	no	8.9879036 38.6778094 2402.6 4.74	8.9879	38.6778	2402.6	4.74	1	2		4	1		2
26	married	3	can read and write	merchant		urban	secondary	attend to house chores		8000	1	yes	no	no	no	yes	no	yes	yes	yes	yes	yes	no	no	no	no	no	no	no		no	no	no	no	no	no	no	9.0149297 38.7338016 2361.39990234375 4.45	9.01493	38.7338	2361.4	4.45	1			8	1	3	1
28	married	4	higher(college and above)	employed		urban	higher(college and above)	employed		6000	1	yes	no	no	no	yes	no	no	yes	yes	yes	no	no	no	no	no	no	no	no		no	no	no	no	no	no	no	9.0149267 38.7338604 2381.1 4.68	9.01493	38.7339	2381.1	4.68	1			8	1	3	1
25	married	2	secondary	merchant		urban	secondary	merchant		6000	1	yes	no	no	no	yes	no	yes	yes	yes	yes	no	no	no	no	no	no	no	no		no	no	no	no	no	no	no	9.0148463 38.7336666 2375.1 6.42	9.01485	38.7337	2375.1	6.42	1			6	1	2	1
25	married	2	higher(college and above)	merchant		urban	secondary	attend to house chores		5000	1	yes	no	no	no	yes	no	yes	yes	yes	yes	no	no	no	no	no	no	no	no		no	no	no	no	no	no	no	9.0151706 38.7331355 2365.89990234375 4.94	9.01517	38.7331	2365.9	4.94	1			6	1	2	1
23	married	2	secondary	daily laborer		urban	primary	merchant		6000	1	yes	no	no	no	yes	no	yes	yes	yes	yes	yes	no	yes	no	no	no	no	no		no	no	no	no	no	no	no	9.0149552 38.7336669 2361.5 4.38	9.01496	38.7337	2361.5	4.38	2			6	1	2	1
32	married	4	primary	merchant		urban	secondary	merchant		7000	1	yes	no	no	no	yes	no	no	yes	yes	yes	no	no	no	no	no	no	no	no		no	no	no	no	no	no	no	8.8803542 38.7665439 2090.099853515625 3.94	8.88035	38.7665	2090.1	3.94	2	2	2	4	2		1
27	married	3	primary	merchant		urban	primary	merchant		6000	1	yes	no	no	no	yes	no	yes	yes	yes	yes	no	no	no	no	no	no	no	no		no	no	no	no	no	no	no	8.8803239 38.7665213 2090.099853515625 3.9	8.88032	38.7665	2090.1	3.9	1			5	1	1	1
21	divorced		no education	daily laborer		urban	primary	merchant		2	1	yes	no	no	no	yes	no	no	yes	yes	yes	no	no	no	no	no	no	no	no		no	no	no	no	no	no	no	8.9793506 38.7030462 2292.099853515625 5.55	8.97935	38.703	2292.1	5.55	1			4	2		2
24	married	3	secondary	daily laborer		urban	secondary	merchant		6	1	yes	no	no	no	yes	no	yes	yes	yes	yes	no	no	no	no	no	no	no	no		no	no	no	no	no	no	no	8.8803227 38.7665497 2090.099853515625 3.9	8.88032	38.7665	2090.1	3.9	1			5	1		1
31	married	5	secondary	merchant		urban	secondary	attend to house chores		6000	1	yes	no	no	no	yes	no	no	yes	yes	yes	no	no	no	no	no	no	no	no		no	no	no	no	no	no	no	8.8803037 38.7665119 2090.599853515625 5.0	8.8803	38.7665	2090.6	5	2	3	3	4	2		2
29	married	4	secondary	merchant		urban	primary	attend to house chores		5000	1	yes	no	no	no	yes	no	no	yes	yes	yes	no	no	no	no	no	no	no	no		no	no	no	no	no	no	no	8.8803524 38.7665488 2090.099853515625 3.9	8.88035	38.7665	2090.1	3.9	2	2	3	4	2		2
24	married	4	secondary	merchant		urban	primary	merchant		20000	1	yes	no	no	no	yes	no	yes	yes	yes	yes	yes	no	no	no	no	yes	yes	no		no	no	no	no	no	no	no	8.8803396 38.7665352 2090.599853515625 8.304	8.88034	38.7665	2090.6	8.304	1			8	1	3	1
32	married	5	secondary	merchant		urban	secondary	attend to house chores		8000	1	yes	no	no	no	yes	no	yes	yes	yes	yes	no	no	no	no	no	no	no	no		no	no	no	no	no	no	no	8.880356 38.7665317 2090.599853515625 6.614	8.88036	38.7665	2090.6	6.614	2	3	3	5	1	1	1
36	married	5	primary	merchant		urban	secondary	merchant		9800	1	yes	no	no	no	yes	no	no	yes	yes	yes	no	no	no	no	no	no	no	no		no	no	no	no	no	no	no	8.8803666 38.766529 2090.599853515625 3.9	8.88037	38.7665	2090.6	3.9	2	3	3	4	1	1	1
24	married	3	secondary	merchant		urban	secondary	attend to house chores		6000	1	yes	no	no	no	yes	no	no	yes	yes	yes	no	no	no	no	no	no	no	no		no	no	no	no	no	no	no	8.8803256 38.7665517 2090.599853515625 5.731	8.88033	38.7666	2090.6	5.731	1			6	1	2	1
26	married	3	secondary	merchant		urban	secondary	attend to house chores		12000	1	yes	no	no	no	yes	no	yes	yes	yes	yes	no	no	no	no	no	no	no	no		no	no	no	no	no	no	no	8.8803624 38.7665499 2090.599853515625 4.948	8.88036	38.7665	2090.6	4.948	1			6	1	2	1
22	married	3	secondary	merchant		urban	primary	attend to house chores		7000	1	yes	no	no	no	yes	no	yes	yes	yes	yes	no	no	no	no	no	no	yes	no		no	no	no	no	no	no	no	8.880384 38.7665876 2090.599853515625 4.35	8.88038	38.7666	2090.6	4.35	1			4	2		2
25	married	5	secondary	merchant		urban	can read and write	attend to house chores		5000	1	yes	no	no	no	yes	no	yes	yes	yes	yes	yes	no	no	no	no	no	no	no		no	no	no	no	no	no	no	8.8803241 38.7665718 2090.099853515625 6.045	8.88032	38.7666	2090.1	6.045	1	6		7	1	2	1
35	married	5	higher(college and above)	employed		urban	primary	attend to house chores		8000	1	yes	yes	yes	yes	yes	no	yes	yes	yes	no	yes	no	no	no	no	yes	no	no			no	no	no	no	no	no	8.987894 38.6776859 2389.199951171875 5.82	8.98789	38.6777	2389.2	5.82	2	3	4	7	1	2	1
26	married	4	primary	daily laborer		urban	secondary	attend to house chores		6500	1	yes	yes	yes	yes	yes	no	yes	yes	yes	no	no	no	no	no	no	no	no	no		no	no	no	no	no	no	no	8.9878567 38.6773941 2389.2998046875 98.4	8.98786	38.6774	2389.3	98.4	1			4	1	1	2
25	married	3	primary	daily laborer		urban	can read and write	merchant		5000	1	yes	yes	yes	yes	yes	no	no	yes	yes	no	no	no	no	no	no	no	no	no		no	no	no	no	no	no	no	8.8803658 38.7665352 2090.099853515625 3.9	8.88037	38.7665	2090.1	3.9	1			5	1	1	1
20	married	2	primary	daily laborer		urban	no education	attend to house chores		1500	1	yes	no	no	no	yes	no	no	no	no	yes	no	no	no	no	no	no	no	no		no	no	no	no	no	no	no	8.9875759 38.6775932 2389.0 31.2	8.98758	38.6776	2389	31.2	1			5	1	2	1
25	married	12	primary	daily laborer		urban	primary	attend to house chores		5000	1	yes	no	no	no	yes	no	no	no	no	yes	no	no	no	no	no	no	no	no		no	no	no	no	no	no	no	8.987818 38.6779426 2391.9 8.56	8.98782	38.6779	2391.9	8.56	2	3	2	8	1	1	1
31	married	4	primary	merchant		urban	can read and write	attend to house chores		3000	1	yes	no	no	no	yes	no	no	no	no	yes	no	no	no	no	no	no	no	no		no	no	no	no	no	no	no	8.98745 38.6774167 2374.7 3.9	8.98745	38.6774	2374.7	3.9	2	2	2	6	1	1	1
29	married	4	primary	driver		urban	primary	attend to house chores		5000	1	yes	no	no	no	yes	no	yes	no	no	yes	no	no	no	no	no	no	no	no		no	no	no	no	no	no	no	8.9877802 38.6777388 2414.2 5.0	8.98778	38.6777	2414.2	5	2	3	2	9	1	5	1
28	married	6	primary	daily laborer		urban	primary	attend to house chores		2000	1	yes	no	no	no	yes	no	no	no	no	yes	no	no	no	no	no	no	no	no		no	no	no	no	no	no	no	8.9877303 38.6777564 2414.4 4.0	8.98773	38.6778	2414.4	4	2	2	3	6	1	2	1
20	married	2	primary	merchant		urban	primary	attend to house chores		2500	1	yes	no	no	no	yes	no	no	no	no	yes	no	no	no	no	no	no	no	no		no	no	no	no	no	no	no	8.9873667 38.677493 2388.3 4.6	8.98737	38.6775	2388.3	4.6	1			7	2		2
22	single		no education	daily laborer		urban	no education	daily laborer		1500	1	yes	no	no	no	yes	no	no	no	no	yes	no	no	no	no	no	no	no	no		no	no	no	no	no	no	no	8.98739 38.6774617 2384.8 4.7	8.98739	38.6775	2384.8	4.7	1			6	2		2
32	married	6	no education	merchant		urban	no education	daily laborer		4000	1	yes	no	no	no	no	no	no	no	no	yes	no	no	no	no	no	no	no	no		no	no	no	no	no	no	no	8.9873817 38.6774583 2384.8 4.6	8.98738	38.6775	2384.8	4.6	2	4	3	5	2		2
25	married	3	primary	daily laborer		urban	primary	attend to house chores		5000	1	yes	no	no	no	no	no	no	no	no	yes	no	no	no	no	no	no	no	no		no	no	no	no	no	no	no	8.987485 38.6774783 2372.1 4.2	8.98748	38.6775	2372.1	4.2	2	2	4	4	2		2
25	married	3	primary	daily laborer		urban	secondary	attend to house chores		2500	1	yes	no	no	no	yes	no	no	no	no	yes	no	no	no	no	no	no	no	no		no	no	no	no	no	no	no	8.9873833 38.6774489 2393.3 3.7	8.98738	38.6774	2393.3	3.7	2	2	2	4	2		2
27	married	2	primary	daily laborer		urban	primary	daily laborer		2000	1	yes	no	no	no	yes	no	no	no	no	yes	no	no	no	no	no	no	no	no		no	no	no	no	no	no	no	8.9878564 38.6778054 2278.199951171875 5.95	8.98786	38.6778	2278.2	5.95	2	2	1	4	2		2
20	married	2	secondary	employed		urban	primary	attend to house chores		2300	1	yes	no	no	no	yes	no	no	no	no	yes	no	no	no	no	no	no	no	no		no	no	no	no	no	no	no	8.9871505 38.6777169 2389.199951171875 5.65	8.98715	38.6777	2389.2	5.65	1			7	1	2	1
21	married	3	can read and write	merchant		urban	primary	attend to house chores		2700	1	yes	no	no	no	yes	no	no	no	no	yes	no	no	no	no	no	no	no	no		no	no	no	no	no	no	no	8.987041 38.6777505 2389.199951171875 5.0	8.98704	38.6778	2389.2	5	1			9	1	3	1
22	married	3	secondary	daily laborer		urban	primary	attend to house chores		3000	1	yes	no	no	no	yes	no	no	no	no	yes	no	no	no	no	no	no	no	no		no	no	no	no	no	no	no	8.9870383 38.6777533 2389.199951171875 5.0	8.98704	38.6778	2389.2	5	2	2	2	5	2		2
22	married	2	primary	daily laborer		urban	primary	attend to house chores		2000	1	yes	no	no	no	yes	no	no	no	no	yes	no	no	no	no	no	no	no	no		no	no	no	no	no	no	no	8.9875858 38.6777404 2386.2 3.85	8.98759	38.6777	2386.2	3.85	1			5	2		2
32	married	4	primary	daily laborer		urban	secondary	attend to house chores		8000	1	yes	no	no	no	yes	no	no	no	no	yes	no	no	no	no	no	no	no	no		no	no	no	no	no	no	no	8.98761 38.677735 2386.8 4.2	8.98761	38.6777	2386.8	4.2	2	4	3	6	2		2
25	married	3	primary	merchant		urban	primary	attend to house chores		3000	1	yes	no	no	no	yes	no	no	no	no	yes	no	no	no	no	no	no	no	no		no	no	no	no	no	no	no	8.987605 38.6777333 2386.8 4.2	8.98761	38.6777	2386.8	4.2	2	2	2	6	1	1	1
27	married	7	primary	daily laborer		urban	primary	attend to house chores		3000	1	yes	no	no	no	yes	no	no	no	no	yes	no	no	no	no	no	no	no	no		no	no	no	no	no	no	no	8.9875994 38.6777379 2386.8 4.15	8.9876	38.6777	2386.8	4.15	2	4	4	8	1	3	1
27	married	7	primary	merchant		urban	primary	attend to house chores		5000	1	yes	no	no	no	yes	no	no	no	no	yes	no	no	no	no	no	no	no	no		no	no	no	no	no	no	no	8.987595 38.67775 2386.8 4.1	8.9876	38.6778	2386.8	4.1	2	4	4	8	1	2	1
22	married	2	secondary	employed		urban	secondary	attend to house chores		2000	1	yes	no	no	no	yes	no	no	no	no	yes	no	no	no	no	no	no	no	no		no	no	no	no	no	no	no	8.987608 38.677733 2386.8 4.1	8.98761	38.6777	2386.8	4.1	1			8	1	2	1
31	married	2	secondary	employed		urban	secondary	attend to house chores		2500	1	yes	no	no	no	yes	no	no	no	no	yes	no	no	no	no	no	no	no	no		no	no	no	no	no	no	no	8.9876117 38.677735 2386.8 4.1	8.98761	38.6777	2386.8	4.1	1			8	1	2	1
25	married	2	higher(college and above)	employed		urban	secondary	attend to house chores		6000	1	yes	no	no	no	yes	no	yes	no	no	yes	yes	no	no	no	no	no	no	no		no	no	no	no	no	no	no	8.98788 38.67774 2397.8 4.8	8.98788	38.6777	2397.8	4.8	2	2	1	7	1	2	1
30	married	5	primary	daily laborer		urban	primary	daily laborer		2000	1	yes	no	no	no	yes	no	no	no	no	yes	no	no	no	no	no	no	no	no		no	no	no	no	no	no	no	9.0241835 38.7489298 2377.4 4.4	9.02418	38.7489	2377.4	4.4	2	3	3	8	1	3	1
19	married	2	primary	daily laborer		urban	primary	daily laborer		1800	1	yes	no	no	no	yes	no	no	no	no	yes	yes	no	no	no	no	no	no	no		no	no	no	no	no	no	no	9.0240947 38.748853 2344.3 5.0	9.02409	38.7489	2344.3	5	1			5	2		2
24	married	2	higher(college and above)	employed		urban	secondary	employed		3800	1	no	no	no	no	no	no	no	no	no	yes	no	no	no	no	no	no	no	no		no	no	no	no	no	no	no	9.0240055 38.7491389 2345.3 5.9	9.02401	38.7491	2345.3	5.9	1			7	1	1	1
30	single		secondary	driver		urban	primary	merchant		3000	1	yes	no	no	no	yes	no	no	no	no	yes	no	no	no	no	no	no	no	no		no	no	no	no	no	no	no	9.0241533 38.7487833 2345.5 4.9	9.02415	38.7488	2345.5	4.9	2	2	5	7	2		2
25	married	2	secondary	merchant		urban	primary	employed		6800	1	yes	no	no	no	yes	no	no	no	no	yes	no	no	no	no	no	no	no	no		no	no	no	no	no	no	no	9.0210939 38.7323551 2400.599853515625 4.1	9.02109	38.7324	2400.6	4.1	2	2	2	8	1	2	1
22	married	2	secondary	daily laborer		urban	primary	daily laborer		3000	1	yes	no	no	no	yes	no	no	no	no	yes	no	no	no	no	no	no	no	no		no	no	no	no	no	no	no	8.9016384 38.7680003 2160.39990234375 3.4	8.90164	38.768	2160.4	3.4	1			8	2		2
21	married	2	higher(college and above)	employed		urban	secondary	daily laborer		3000	1	yes	no	no	no	yes	no	no	no	yes	yes	no	no	no	no	no	no	no	no		no	no	no	no	no	no	no	8.9877586 38.6776872 2414.3 3.9	8.98776	38.6777	2414.3	3.9	2	2	1	5	2		2
23	married	3	primary	merchant		urban	no education	daily laborer		4500	1	yes	no	no	no	yes	no	no	no	yes	yes	no	no	no	no	no	no	no	no		no	no	no	no	no	no	no	8.9875131 38.677475 2372.3 3.9	8.98751	38.6775	2372.3	3.9	1	2	3	4	2		2
29	married	3	higher(college and above)	employed		urban	secondary	employed		8000	1	yes	no	no	no	yes	no	no	no	yes	yes	no	no	no	no	no	no	no	no		no	no	no	no	no	no	no	8.9878773 38.6774873 2391.6 4.8	8.98788	38.6775	2391.6	4.8	1			4	2		2
23	married	2	primary	daily laborer		urban	primary	daily laborer		3500	1	yes	no	no	no	yes	no	no	no	yes	yes	no	no	no	no	no	no	no	no		no	no	no	no	no	no	no	8.98726 38.6775267 2448.9 4.9	8.98726	38.6775	2448.9	4.9	1			8	1	2	1
26	married	3	secondary	merchant		urban	primary	daily laborer		3600	1	yes	no	no	no	yes	no	no	no	yes	yes	no	no	no	no	no	no	no	no		no	no	no	no	no	no	no	9.024135 38.7489633 2364.8 4.5	9.02413	38.749	2364.8	4.5	2	2	2	7	1	1	1
22	married	2	secondary	merchant		urban	primary	merchant		6000	1	yes	no	no	no	yes	no	yes	no	yes	yes	no	no	no	no	no	no	no	no		no	no	no	no	no	no	no	9.0149139 38.7338601 2381.0 4.583	9.01491	38.7339	2381	4.583	1			4	2		2
25	single		no education	merchant		urban	can read and write	attend to house chores		2	1	yes	no	no	no	yes	no	no	no	yes	yes	no	no	no	no	no	no	no	no		no	no	no	no	no	no	no	9.0148969 38.7337356 2375.8 6.5	9.0149	38.7337	2375.8	6.5	1			5	1	2	1
28	married	3	primary	daily laborer		urban	primary	daily laborer		2500	1	yes	no	no	no	yes	no	no	no	yes	yes	no	no	no	no	no	no	no	no		no	no	no	no	no	no	no	9.02402 38.7489833 2345.4 4.5	9.02402	38.749	2345.4	4.5	1			5	2		2
25	married	2	secondary	daily laborer		urban	secondary	attend to house chores		9000	1	yes	yes	no	no	yes	no	no	yes	no	yes	no	no	yes	yes	no	yes	yes	yes			no	no	no	no	no	no	8.8802883 38.7665295 2090.099853515625 8.2	8.88029	38.7665	2090.1	8.2	1			5	1	1	1
25	married	3	primary	merchant		urban	secondary	merchant		12000	1	yes	no	no	yes	yes	no	yes	yes	yes	yes	no	no	no	yes	no	yes	yes	yes			no	no	no	no	no	no	8.9848293 38.7049016 2288.7 6.416	8.98483	38.7049	2288.7	6.416	1			6	1	2	1
25	married	2	higher(college and above)	employed		urban	can read and write	attend to house chores		2000	1	yes	no	no	yes	yes	no	yes	yes	yes	yes	yes	no	no	no	no	no	no	yes	6		no	no	no	no	no	no	8.9979218 38.6834575 2411.699951171875 36.964	8.99792	38.6835	2411.7	36.964	1			5	1	2	1
24	married	3	secondary	merchant		urban	primary	merchant		3700	1	yes	no	no	yes	yes	no	yes	no	no	yes	no	no	no	no	no	no	no	yes	2		no	no	no	no	no	no	8.997722 38.683355 2410.0 5.0	8.99772	38.6834	2410	5	2	2	2	8	1	2	1
25	married	2	primary	merchant		urban	secondary	attend to house chores		12000	1	yes	no	no	yes	yes	no	yes	yes	yes	yes	yes	no	yes	yes	yes	yes	yes	no		no	no	no	no	no	no	no	8.8803183 38.7665633 2090.599853515625 3.9	8.88032	38.7666	2090.6	3.9	1			5	1	1	1
21	married	4	primary	daily laborer		urban	no education	attend to house chores		2000	1	yes	no	yes	no	yes	no	no	yes	no	yes	no	no	no	no	no	no	no	no		no	no	no	no	no	no	no	8.9874083 38.6774668 2384.8 4.8	8.98741	38.6775	2384.8	4.8	2	3	1	5	2		2
23	married	4	primary	employed		urban	secondary	employed		5000	1	yes	no	yes	no	yes	no	yes	yes	yes	yes	yes	no	no	no	no	no	no	no		no	no	no	no	no	no	no	8.9774146 38.6800128 0.0 2599.999	8.97741	38.68	0	2600	2	2	2	4	2		1
25	married	5	secondary	daily laborer		urban	no education	attend to house chores		6000	1	yes	no	yes	no	yes	no	yes	yes	yes	yes	no	no	no	no	no	no	no	no		no	no	no	no	no	no	no	8.9877063 38.6776865 2409.2 6.56	8.98771	38.6777	2409.2	6.56	2	4		8	2		2
28	married	4	secondary	daily laborer		urban	secondary	attend to house chores		4600	1	yes	no	yes	no	yes	no	no	yes	yes	yes	no	no	no	no	no	no	no	no		no	no	no	no	no	no	no	8.9874867 38.6778967 2408.7 4.9	8.98749	38.6779	2408.7	4.9	2	2	2	6	1	1	1
23	married	3	primary	daily laborer		urban	primary	employed		3000	1	yes	no	yes	no	yes	yes	no	yes	yes	yes	no	no	no	no	no	no	no	no		no	no	no	no	no	no	no	8.9875753 38.6775518 2400.8 10.3	8.98758	38.6776	2400.8	10.3	2	2	3	7	1	2	1
23	married	2	primary	merchant		urban	primary	attend to house chores		10000	1	yes	no	yes	no	yes	no	yes	yes	yes	yes	yes	no	no	no	no	no	no	no		no	no	no	no	no	no	no	8.9878517 38.6775867 2377.3 4.1	8.98785	38.6776	2377.3	4.1	1			4	2		2
30	married	4	primary	merchant		urban	primary	attend to house chores		9000	1	yes	no	yes	no	yes	no	yes	yes	yes	yes	yes	no	no	no	no	no	no	no		no	no	no	no	no	no	no	8.9878667 38.677595 2377.3 4.6	8.98787	38.6776	2377.3	4.6	2	2	3	8	1	1	1
23	married	2	primary	daily laborer		urban	secondary	daily laborer		3600	1	yes	no	yes	no	yes	no	no	yes	yes	yes	no	no	no	no	no	no	no	no		no	no	no	no	no	no	no	8.9976963 38.6832765 2410.7998046875 3.9	8.9977	38.6833	2410.8	3.9	1			6	1	1	1
27	married	3	primary	merchant		urban	secondary	attend to house chores		6000	1	yes	no	yes	no	yes	no	yes	yes	yes	yes	yes	no	no	no	no	no	no	no		no	no	no	no	no	no	no	8.9877552 38.678196 2391.0 4.6	8.98776	38.6782	2391	4.6	2	2	2	6	1	2	1
23	married	3	primary	merchant		urban	primary	attend to house chores		6000	1	yes	no	yes	no	yes	no	no	yes	yes	yes	no	no	no	no	no	no	no	no		no	no	no	no	no	no	no	8.987815 38.6777583 2401.1 3.9	8.98781	38.6778	2401.1	3.9	2	2	5	9	1	4	1
36	married	5	primary	merchant		urban	primary	attend to house chores		6000	1	yes	no	yes	no	yes	no	no	yes	yes	yes	no	no	no	no	no	no	no	no		no	no	no	no	no	no	no	8.98734 38.6774835 2396.5 4.8	8.98734	38.6775	2396.5	4.8	2	4	3	7	1	2	1
26	married	2	primary	daily laborer		urban	primary	merchant		8800	1	yes	no	yes	no	yes	no	yes	yes	yes	yes	yes	no	no	no	no	no	no	no		no	no	no	no	no	no	no	8.9878585 38.6776838 2408.5 4.616	8.98786	38.6777	2408.5	4.616	1			8	1	3	1
26	married	3	secondary	daily laborer		urban	secondary	merchant		6000	1	yes	no	yes	no	yes	no	yes	yes	yes	yes	no	no	no	no	no	no	no	no		no	no	no	no	no	no	no	9.0149206 38.7338484 2381.0 4.1	9.01492	38.7338	2381	4.1	2	2	4	4	1	2	1
22	married	3	primary	daily laborer		urban	primary	merchant		8000	1	yes	no	yes	no	yes	no	no	yes	yes	yes	no	no	no	no	no	no	no	no		no	no	no	no	no	no	no	9.0149042 38.7338013 2381.1 4.12	9.0149	38.7338	2381.1	4.12	1			4	2		2
30	married	2	primary	daily laborer		urban	primary	daily laborer		7000	1	yes	no	yes	no	no	no	yes	yes	yes	yes	yes	yes	no	yes	no	no	no	no		no	no	no	no	no	no	no	9.0149045 38.7338617 2381.3 4.78	9.0149	38.7339	2381.3	4.78	2			6	1		1
23	married	2	primary	daily laborer		urban	secondary	attend to house chores		7000	1	yes	no	yes	no	yes	no	yes	yes	yes	yes	no	no	no	no	no	no	no	no		no	no	no	no	no	no	no	9.0154524 38.7335696 2365.89990234375 4.76	9.01545	38.7336	2365.9	4.76	1			7	1	3	1
21	married	2	higher(college and above)	merchant		urban	primary	merchant		9000	1	yes	no	yes	no	yes	no	yes	yes	yes	yes	no	no	no	no	no	no	no	no		no	no	no	no	no	no	no	8.9827545 38.6992879 2321.7 4.9	8.98275	38.6993	2321.7	4.9	1			8	1	3	1
34	married	4	primary	merchant		urban	primary	merchant		6000	1	yes	no	yes	no	yes	no	yes	yes	yes	yes	yes	no	no	no	no	no	no	no		no	no	no	no	no	no	no	8.8803305 38.7665982 2090.099853515625 4.916	8.88033	38.7666	2090.1	4.916	2	2	5	6	1	1	1
25	married	3	primary	merchant		urban	primary	merchant		6000	1	yes	no	yes	no	yes	no	no	yes	yes	yes	no	no	no	no	no	no	no	no		no	no	no	no	no	no	no	8.8803183 38.7666046 2090.099853515625 4.25	8.88032	38.7666	2090.1	4.25	1			4	2		2
20	married	2	primary	daily laborer		urban	primary	daily laborer		2000	1	yes	no	yes	no	yes	no	no	yes	yes	yes	no	no	no	no	no	no	no	no		no	no	no	no	no	no	no	8.9016397 38.7679593 2191.0 4.94	8.90164	38.768	2191	4.94	1			6	1	1	1
31	married	3	primary	merchant		urban	secondary	merchant		9000	1	yes	no	yes	no	yes	no	no	yes	yes	yes	no	no	no	no	no	no	no	no		no	no	no	no	no	no	no	8.8803773 38.766591 2090.599853515625 3.9	8.88038	38.7666	2090.6	3.9	2	2	5	6	1	2	1
22	married	2	secondary	merchant		urban	primary	daily laborer		5300	1	yes	no	yes	no	yes	no	no	yes	yes	yes	no	no	no	no	no	no	no	no		no	no	no	no	no	no	no	8.9017147 38.7679845 2179.8 5.7	8.90171	38.768	2179.8	5.7	1			6	1	1	1
24	married	4	primary	daily laborer		urban	can read and write	merchant		12000	1	yes	no	yes	no	yes	no	yes	yes	yes	yes	no	no	no	no	no	no	no	no		no	no	no	no	no	no	no	8.8803412 38.7665379 2090.099853515625 4.91	8.88034	38.7665	2090.1	4.91	2	2	5	6	1	2	1
24	married	2	secondary	merchant		urban	primary	attend to house chores		3000	1	yes	no	yes	no	yes	no	no	yes	yes	yes	no	no	no	no	no	no	no	no		no	no	no	no	no	no	no	8.901624 38.7679567 2179.0 5.45	8.90162	38.768	2179	5.45	2			6	2		2
35	married	3	primary	merchant		urban	primary	attend to house chores		6500	1	yes	no	yes	no	yes	no	no	yes	yes	yes	no	no	no	no	no	no	no	no		no	no	no	no	no	no	no	8.901597 38.7679537 2178.7 5.15	8.9016	38.768	2178.7	5.15	2	2	3	7	2		2
20	married	2	secondary	merchant		urban	primary	daily laborer		4500	1	yes	no	yes	no	yes	no	no	yes	yes	yes	no	no	no	no	no	no	no	no		no	no	no	no	no	no	no	8.9017627 38.767726 2165.9 4.08	8.90176	38.7677	2165.9	4.08	1			6	2		2
28	married	3	secondary	daily laborer		urban	primary	daily laborer		3500	1	yes	no	yes	no	yes	no	no	yes	yes	yes	no	no	no	no	no	no	no	no		no	no	no	no	no	no	no	8.9017019 38.767991 2160.39990234375 4.72	8.9017	38.768	2160.4	4.72	2	2	1	5	2		2
27	married	2	can read and write	merchant		urban	primary	attend to house chores		3000	1	yes	no	yes	no	no	no	no	yes	yes	yes	no	no	no	no	no	no	no	no		no	no	no	no	no	no	no	8.9016425 38.7679783 2160.39990234375 3.9	8.90164	38.768	2160.4	3.9	2			7	1	1	1
26	married	3	secondary	daily laborer		urban	primary	merchant		6000	1	yes	no	yes	no	yes	no	yes	yes	yes	yes	yes	no	no	no	no	no	yes	no		no	no	no	no	no	no	no	8.9858583 38.7106873 2330.3 10.35	8.98586	38.7107	2330.3	10.35	1			4	2		2
23	married	2	primary	merchant		urban	primary	attend to house chores		9000	1	yes	no	yes	no	yes	no	yes	yes	yes	yes	yes	no	no	no	no	no	yes	no		no	no	no	no	no	no	no	8.8803586 38.7665603 2090.099853515625 8.186	8.88036	38.7666	2090.1	8.186	1			5	1	1	1
36	married	6	primary	daily laborer		urban	can read and write	attend to house chores		2000	1	yes	no	yes	no	yes	no	no	yes	yes	yes	no	no	no	no	no	no	no	no		no	no	no	no	no	no	no	8.8931238 38.8221669 2198.0 9.5	8.89312	38.8222	2198	9.5	2	4	2	8	1	4	1
31	married	5	secondary	daily laborer		urban	primary	attend to house chores		2500	1	yes	no	yes	no	yes	no	no	no	no	yes	no	no	no	no	no	no	no	no		no	no	no	no	no	no	no	8.9878515 38.6779326 2390.6 7.4	8.98785	38.6779	2390.6	7.4	2	3	3	7	1	2	1
25	married	4	secondary	daily laborer		urban	primary	daily laborer		3500	1	yes	no	yes	no	yes	no	no	no	no	yes	no	no	no	no	no	no	no	no		no	no	no	no	no	no	no	8.9877217 38.6777433 2414.4 4.0	8.98772	38.6777	2414.4	4	2	3	4	9	1	3	1
24	married	4	higher(college and above)	merchant		urban	secondary	attend to house chores		3000	1	no	no	yes	no	yes	no	no	no	no	yes	no	no	no	no	no	no	no	no		no	no	no	no	no	no	no	8.997734 38.6836403 2426.3 4.72	8.99773	38.6836	2426.3	4.72	2	3	1	6	1	2	1
23	married	3	primary	driver		urban	primary	attend to house chores		4000	1	yes	no	yes	no	yes	no	yes	no	no	yes	no	no	no	no	no	no	no	no		no	no	no	no	no	no	no	8.9977633 38.68365 2426.3 4.8	8.99776	38.6837	2426.3	4.8	2	3	2	8	1	3	1
28	married	4	secondary	driver		urban	primary	attend to house chores		4000	1	yes	no	yes	no	yes	no	yes	no	no	yes	yes	no	no	no	no	no	no	no		no	no	no	no	no	no	no	8.9977636 38.6836799 2426.3 4.8	8.99776	38.6837	2426.3	4.8	2	3	1	6	1	1	1
25	married	3	secondary	merchant		urban	primary	merchant		5000	1	yes	no	yes	no	yes	no	no	no	no	yes	no	no	no	no	no	no	no	no		no	no	no	no	no	no	no	8.98763 38.6774883 2391.4 4.2	8.98763	38.6775	2391.4	4.2	1			8	1	2	1
33	married	4	primary	merchant		urban	primary	attend to house chores		5000	1	yes	no	yes	no	yes	no	no	no	no	yes	yes	no	no	no	no	no	no	no		no	no	no	no	no	no	no	8.9871626 38.6771117 2389.199951171875 4.82	8.98716	38.6771	2389.2	4.82	2	3	2	8	1	2	1
33	married	4	primary	merchant		urban	can read and write	attend to house chores		2000	1	yes	no	yes	no	no	no	no	no	no	yes	no	no	no	no	no	no	no	no		no	no	no	no	no	no	no	8.9876117 38.6777317 2386.8 4.2	8.98761	38.6777	2386.8	4.2	2	3	2	6	1		2
20	married	2	secondary	employed		urban	secondary	attend to house chores		3000	1	yes	no	yes	no	yes	no	no	no	no	yes	no	no	no	no	no	no	no	no		no	no	no	no	no	no	no	8.9876133 38.67773 2386.8 4.1	8.98761	38.6777	2386.8	4.1	1			6	1	2	1
20	married	2	secondary	employed		urban	primary	attend to house chores		2000	1	yes	no	yes	no	yes	no	no	no	no	yes	no	no	no	no	no	no	no	no		no	no	no	no	no	no	no	8.9878272 38.677739 2395.2 5.0	8.98783	38.6777	2395.2	5	1			6	1	1	1
27	married	2	secondary	merchant		urban	primary	attend to house chores		3000	1	yes	no	yes	no	yes	no	no	no	no	yes	no	no	no	no	no	no	no	no		no	no	no	no	no	no	no	9.0241501 38.7489618 2364.8 4.4	9.02415	38.749	2364.8	4.4	1			5	2		2
27	married	2	secondary	merchant		urban	primary	attend to house chores		2000	1	yes	no	yes	no	yes	no	no	no	no	yes	no	no	no	no	no	no	no	no		no	no	no	no	no	no	no	9.0241716 38.7489551 2345.5 4.983	9.02417	38.749	2345.5	4.983	1			5	2		2
21	married	2	primary	daily laborer		urban	primary	daily laborer		3000	1	yes	no	yes	no	yes	no	no	no	no	yes	no	no	no	no	no	no	no	no		no	no	no	no	no	no	no	9.0240467 38.7490467 2345.5 4.5	9.02405	38.749	2345.5	4.5	1			6	2		2
20	married	2	secondary	daily laborer		urban	primary	daily laborer		33000	1	yes	no	yes	no	yes	no	no	no	no	yes	no	no	no	no	no	no	no	no		no	no	no	no	no	no	no	9.0241108 38.7487674 2345.7 4.94	9.02411	38.7488	2345.7	4.94	1			7	1	1	1
19	married	2	higher(college and above)	employed		urban	higher(college and above)	student		4700	1	yes	no	yes	no	yes	no	no	no	no	yes	no	no	no	no	no	no	no	no		no	no	no	no	no	no	no	9.0241017 38.748775 2345.8 4.3	9.0241	38.7488	2345.8	4.3	1			6	2		2
25	married	2	primary	daily laborer		urban	primary	attend to house chores		5000	1	yes	no	yes	no	yes	no	no	no	no	yes	no	no	no	no	no	no	no	no		no	no	no	no	no	no	no	9.0210616 38.7325819 2451.3 5.26	9.02106	38.7326	2451.3	5.26	1			6	2		2
27	married	2	secondary	daily laborer		urban	primary	daily laborer		4000	1	yes	no	yes	no	yes	no	no	no	no	yes	no	no	no	no	no	no	no	no		no	no	no	no	no	no	no	8.9017018 38.7680067 2179.7 4.4	8.9017	38.768	2179.7	4.4	1			4	2		2
24	married	2	can read and write	daily laborer		urban	primary	daily laborer		3900	1	yes	no	yes	no	no	no	no	no	no	yes	no	no	no	no	no	no	no	no		no	no	no	no	no	no	no	8.9017083 38.7680017 2179.7 4.3	8.90171	38.768	2179.7	4.3	2	2	1	7	2		2
20	married	2	primary	merchant		urban	primary	attend to house chores		6000	1	yes	no	yes	no	yes	no	no	no	no	yes	no	no	no	no	no	no	no	no		no	no	no	no	no	no	no	8.9017033 38.7680067 2179.4 4.8	8.9017	38.768	2179.4	4.8	1			7	1	1	1
25	married	2	secondary	merchant		urban	secondary	student		5000	1	yes	no	yes	no	yes	no	no	no	no	yes	no	no	no	no	no	no	no	no		no	no	no	no	no	no	no	8.9017032 38.7679418 2179.4 4.7	8.9017	38.7679	2179.4	4.7	1			5	2		2
34	married	5	secondary	merchant		urban	primary	attend to house chores		5000	1	yes	no	yes	no	no	no	no	no	no	yes	no	no	no	no	no	no	no	no		no	no	no	no	no	no	no	8.9016536 38.7679895 2160.39990234375 3.9	8.90165	38.768	2160.4	3.9	2	4	2	7	1	1	1
24	married	2	primary	daily laborer		urban	primary	daily laborer		3200	1	yes	no	yes	no	no	no	no	no	no	yes	no	no	no	no	no	no	no	no		no	no	no	no	no	no	no	8.9016437 38.7679216 2160.39990234375 6.65	8.90164	38.7679	2160.4	6.65	1			8	1	2	1
26	married	3	secondary	daily laborer		urban	primary	daily laborer		4500	1	yes	no	yes	no	yes	no	no	no	no	yes	no	no	no	no	no	no	no	no		no	no	no	no	no	no	no	8.901633 38.767838 2160.39990234375 3.74	8.90163	38.7678	2160.4	3.74	2	2	3	9	1	3	1
27	married	5	can read and write	daily laborer		urban	primary	attend to house chores		6000	1	yes	no	yes	no	yes	no	no	no	yes	yes	no	no	no	no	no	no	no	no		no	no	no	no	no	no	no	8.9877809 38.6777604 2420.1 8.34	8.98778	38.6778	2420.1	8.34	2	3	2	4	2		1
29	married	6	primary	daily laborer		urban	no education	attend to house chores		2500	1	yes	no	yes	no	no	no	no	no	yes	yes	no	no	no	no	no	no	no	no		no	no	no	no	no	no	no	8.9874533 38.6774717 2375.0 4.9	8.98745	38.6775	2375	4.9	2	4	2	7	1	1	1
25	married	3	primary	merchant		urban	primary	attend to house chores		6000	1	yes	no	yes	no	yes	no	no	no	yes	yes	no	no	no	no	no	no	no	no		no	no	no	no	no	no	no	8.987425 38.6774767 2384.8 4.9	8.98742	38.6775	2384.8	4.9	2	2	3	6	2		2
24	widowed		primary	daily laborer		urban	no education	attend to house chores		1500	1	yes	no	yes	no	no	no	no	no	yes	yes	no	no	no	no	no	no	no	no		no	no	no	no	no	no	no	8.987485 38.6774767 2372.1 4.0	8.98748	38.6775	2372.1	4	2	2	1	8	1		1
27	married	4	primary	daily laborer		urban	primary	merchant		2300	1	yes	no	yes	no	yes	no	no	no	yes	yes	yes	no	no	no	no	no	no	no		no	no	no	no	no	no	no	8.9875661 38.677457 2459.3 5.066	8.98757	38.6775	2459.3	5.066	2	3	2	7	1	2	1
24	married	3	no education	merchant		urban	no education	attend to house chores		4000	1	yes	no	yes	no	no	no	no	no	yes	yes	no	no	no	no	no	no	no	no		no	no	no	no	no	no	no	8.98762 38.6777467 2386.8 4.4	8.98762	38.6777	2386.8	4.4	2	2	2	7	1	2	1
24	married	2	no education	merchant		urban	secondary	attend to house chores		3000	1	yes	no	yes	no	yes	no	no	no	yes	yes	no	no	no	no	no	no	no	no		no	no	no	no	no	no	no	8.9876017 38.677735 2386.8 4.2	8.9876	38.6777	2386.8	4.2	2	2	2	8	1	2	1
22	married	3	secondary	merchant		urban	primary	attend to house chores		3000	1	yes	no	yes	no	yes	no	no	no	yes	yes	no	no	no	no	no	no	no	no		no	no	no	no	no	no	no	9.0241333 38.7489717 2364.8 4.5	9.02413	38.749	2364.8	4.5	1			8	1	2	1
21	married	2	secondary	daily laborer		urban	primary	daily laborer		3000	1	yes	no	yes	no	yes	no	no	no	yes	yes	no	no	no	no	no	no	no	no		no	no	no	no	no	no	no	9.0209302 38.7324228 2434.2 4.2	9.02093	38.7324	2434.2	4.2	1			6	1	1	1
19	married	2	secondary	merchant		urban	secondary	attend to house chores		4500	1	yes	no	yes	no	yes	no	no	no	yes	yes	no	no	no	no	no	no	no	no		no	no	no	no	no	no	no	9.0210765 38.7323445 2400.599853515625 4.85	9.02108	38.7323	2400.6	4.85	1			4	2		2
20	married	20	secondary	daily laborer		urban	primary	daily laborer		2500	1	yes	no	yes	no	yes	no	no	no	yes	yes	no	no	no	no	no	no	no	no		no	no	no	no	no	no	no	8.9016467 38.7679767 2167.3 4.4	8.90165	38.768	2167.3	4.4	1			6	2		2
26	married	2	primary	daily laborer		urban	primary	daily laborer		2000	1	yes	no	yes	no	yes	no	no	no	yes	yes	no	no	no	no	no	no	no	no		no	no	no	no	no	no	no	8.9016372 38.7679933 2167.4 4.95	8.90164	38.768	2167.4	4.95	2	2	5	4	2		2
21	married	2	higher(college and above)	employed		urban	primary	attend to house chores		5000	1	no	no	yes	no	yes	no	no	no	yes	yes	no	no	no	no	no	no	no	no		no	no	no	no	no	no	no	8.9016477 38.7679076 2175.7 4.9	8.90165	38.7679	2175.7	4.9	1			4	2		2
20	married	2	primary	merchant		urban	primary	attend to house chores		4000	1	yes	no	yes	no	yes	no	no	no	yes	yes	no	no	no	no	no	no	no	no		no	no	no	no	no	no	no	8.9016083 38.7679417 2178.7 5.3	8.90161	38.7679	2178.7	5.3	1			6	2		2
23	married	2	secondary	daily laborer		urban	primary	daily laborer		5000	1	yes	no	yes	no	yes	no	no	no	yes	yes	yes	no	no	no	no	no	no	no		no	no	no	no	no	no	no	8.9016322 38.7679381 2178.5 5.45	8.90163	38.7679	2178.5	5.45	2	2	1	5	2		2
24	married	2	secondary	daily laborer		urban	primary	daily laborer		3500	1	yes	no	yes	no	yes	no	no	no	yes	yes	no	no	no	no	no	no	no	no		no	no	no	no	no	no	no	8.9016332 38.7679621 2178.5 5.2	8.90163	38.768	2178.5	5.2	1			6	1	1	1
26	married	2	secondary	merchant		urban	primary	merchant		8000	1	yes	no	yes	no	yes	no	no	no	yes	yes	no	no	no	no	no	no	no	no		no	no	no	no	no	no	no	8.9016507 38.7679503 2160.39990234375 7.2	8.90165	38.768	2160.4	7.2	1			4	2		2
29	divorced		higher(college and above)	employed		urban	higher(college and above)	merchant		13000	1	yes	yes	no	no	yes	no	yes	yes	yes	yes	yes	no	no	no	no	no	no	no		no	no	no	no	no	no	no	8.8803346 38.7665917 2090.599853515625 4.1	8.88033	38.7666	2090.6	4.1	2	2	3	5	1	1	1
25	single		primary	employed		urban	secondary	employed		3000	1	yes	yes	no	no	yes	no	no	no	no	yes	no	no	no	no	no	no	no	no		no	no	no	no	no	no	no	8.9016498 38.7679949 2160.39990234375 5.983	8.90165	38.768	2160.4	5.983	1			7	2		2
27	married	2	primary	merchant		urban	primary	attend to house chores		5000	1	yes	yes	no	no	yes	no	no	no	yes	yes	no	no	no	no	no	no	no	no		no	no	no	no	no	no	no	9.0242352 38.7488868 2377.4 3.9	9.02424	38.7489	2377.4	3.9	1			7	1	3	1
25	married	3	secondary	merchant		urban	secondary	employed		6000	1	yes	no	yes	yes	yes	no	yes	yes	yes	yes	yes	yes	no	no	no	no	yes	yes			no	no	no	no	no	no	8.8803208 38.7665425 2090.099853515625 6.022	8.88032	38.7665	2090.1	6.022	1		2	4	2		2
24	married	2	higher(college and above)	employed		urban	higher(college and above)	employed		15000	1	yes	no	yes	yes	yes	no	no	yes	yes	yes	no	no	no	no	no	no	no	yes	300		no	no	no	no	no	no	8.9875618 38.6775395 2397.0 21.1	8.98756	38.6775	2397	21.1	1			8	1	2	1
21	married	2	secondary	employed		urban	primary	attend to house chores		10000	1	yes	no	no	yes	yes	no	no	yes	no	yes	no	no	no	no	no	no	no	no		no	no	no	no	no	no	no	8.9876355 38.6773666 2416.0 31.7	8.98764	38.6774	2416	31.7	1			3	2		1
24	married	2	primary	merchant		urban	primary	attend to house chores		5000	1	yes	no	no	yes	yes	no	no	yes	no	yes	no	no	no	no	no	no	no	no		no	no	no	no	no	no	no	8.9878531 38.6775848 2377.3 3.9	8.98785	38.6776	2377.3	3.9	1			6	1	1	1
26	married	3	primary	merchant		urban	secondary	daily laborer		7000	1	yes	no	no	yes	yes	no	yes	yes	no	yes	no	no	no	no	no	no	no	no		no	no	no	no	no	no	no	8.9878117 38.67775 2400.0 3.9	8.98781	38.6778	2400	3.9	2	2	3	4	2		1
23	married	3	secondary	daily laborer		urban	secondary	daily laborer		6000	1	yes	no	no	yes	yes	no	no	yes	no	yes	no	no	no	no	no	no	no	no		no	no	no	no	no	no	no	9.0152295 38.7334206 2365.89990234375 4.16	9.01523	38.7334	2365.9	4.16	2	2	3	4	2		2
28	married	4	secondary	employed		urban	secondary	merchant		5	1	yes	no	no	yes	yes	no	yes	yes	no	yes	yes	no	no	no	no	yes	no	no		no	no	no	no	no	no	no	8.8803056 38.7665348 2090.099853515625 7.779	8.88031	38.7665	2090.1	7.779	2	2	4	5	1	1	1
29	married	4	secondary	employed		urban	primary	merchant		22000	1	yes	no	no	yes	yes	no	yes	yes	no	yes	yes	no	no	no	no	yes	yes	no		no	no	no	no	no	no	no	8.8803482 38.7665575 2090.099853515625 3.9	8.88035	38.7666	2090.1	3.9	2	2	2	8	1	3	1
22	married	2	higher(college and above)	merchant		urban	primary	daily laborer		13000	1	yes	no	no	yes	yes	no	yes	yes	no	yes	no	no	no	no	no	no	no	no		no	no	no	no	no	no	no	8.8803394 38.7665562 2090.599853515625 6.935	8.88034	38.7666	2090.6	6.935	1			6	1	2	1
34	divorced		secondary	daily laborer		urban	secondary	daily laborer		6000	2	yes	no	no	yes	yes	no	yes	yes	no	yes	yes	no	no	no	no	no	no	no		no	no	no	no	no	no	no	8.8803663 38.7665491 2090.099853515625 5.581	8.88037	38.7665	2090.1	5.581	2	2	2	6	1	2	1
22	married	2	secondary	merchant		urban	secondary	attend to house chores		3000	1	yes	no	no	yes	yes	no	no	yes	no	yes	no	no	no	no	no	no	no	no		no	no	no	no	no	no	no	8.8931088 38.822133 2211.0 9.7	8.89311	38.8221	2211	9.7	1			8	1	3	1
23	married	2	secondary	driver		urban	primary	employed		3000	1	yes	no	no	yes	yes	no	no	yes	yes	yes	no	no	no	no	no	no	yes	no		no	no	no	no	no	no	no	8.9979756 38.6833957 2411.7998046875 42.5	8.99798	38.6834	2411.8	42.5	1			6	2		2
30	married	6	secondary	daily laborer		urban	primary	attend to house chores		6000	1	yes	no	no	yes	yes	no	no	yes	yes	yes	yes	no	no	no	no	no	no	no		no	no	no	no	no	no	no	8.9840855 38.6829607 0.0 1799.999	8.98409	38.683	0	1800	2	3	3	4	2		1
24	married	2	secondary	driver		urban	higher(college and above)	employed		3000	1	yes	no	no	yes	yes	no	yes	yes	yes	yes	no	no	no	no	no	no	no	no		no	no	no	no	no	no	no	8.9877234 38.6777192 2384.0 33.5	8.98772	38.6777	2384	33.5	1			6	1	2	2
27	married	4	primary	employed		urban	primary	attend to house chores		10000	1	yes	no	no	yes	yes	no	no	yes	yes	yes	yes	no	no	no	no	no	no	no		no	no	no	no	no	no	no	8.9876413 38.6775438 2372.0 20.1	8.98764	38.6775	2372	20.1	2	3	3	4	2		1
30	married	5	primary	daily laborer		urban	no education	attend to house chores		500	1	yes	no	no	yes	yes	no	no	yes	yes	yes	yes	no	no	no	no	no	no	no		no	no	no	no	no	no	no	8.9875694 38.6776224 2410.0 22.6	8.98757	38.6776	2410	22.6	2	3	4	8	1	2	1
30	married	2	secondary	merchant		urban	primary	merchant		5000	1	yes	no	no	yes	yes	no	no	yes	yes	yes	yes	no	no	no	no	no	no	no		no	no	no	no	no	no	no	8.9876914 38.6776834 2422.0 33.25	8.98769	38.6777	2422	33.25	1			5	1	2	1
26	married	3	no education	driver		urban	no education	attend to house chores		4000	1	yes	no	no	yes	yes	no	no	yes	yes	yes	no	no	no	no	no	no	no	no		no	no	no	no	no	no	no	8.9979404 38.6834085 2411.7998046875 21.07	8.99794	38.6834	2411.8	21.07	1			4	2		2
26	married	2	secondary	merchant		urban	secondary	merchant		5000	1	yes	no	no	yes	yes	no	yes	yes	yes	yes	yes	no	no	no	no	no	no	no		no	no	no	no	no	no	no	8.997913 38.6834338 2412.2998046875 36.9	8.99791	38.6834	2412.3	36.9	1			8	1	3	1
25	married	9	secondary	daily laborer		urban	secondary	attend to house chores		4000	1	yes	no	no	yes	yes	no	yes	yes	yes	yes	yes	no	no	no	no	no	no	no		no	no	no	no	no	no	no	8.9979325 38.6834324 2411.699951171875 36.9	8.99793	38.6834	2411.7	36.9	2	5	2	7	1	2	1
24	married	2	primary	daily laborer		urban	primary	attend to house chores		7000	1	yes	no	no	yes	yes	no	yes	yes	yes	yes	no	no	no	no	no	no	no	no		no	no	no	no	no	no	no	8.9978445 38.6835072 2411.7998046875 45.6	8.99784	38.6835	2411.8	45.6	1			9	1	3	1
29	married	3	secondary	merchant		urban	secondary	attend to house chores		2000	1	yes	no	no	yes	yes	no	yes	yes	yes	yes	no	no	no	no	no	no	no	no		no	no	no	no	no	no	no	8.9978682 38.6834632 2411.7998046875 17.966	8.99787	38.6835	2411.8	17.966	2	2	5	2	2		2
22	married	6	primary	merchant		urban	secondary	daily laborer		6000	1	yes	no	no	yes	yes	no	no	yes	yes	yes	no	no	no	no	no	no	no	no		no	no	no	no	no	no	no	8.987928 38.6775273 2389.2998046875 36.9	8.98793	38.6775	2389.3	36.9	1			4	2		2
26	married	4	primary	daily laborer		urban	primary	daily laborer		7000	1	yes	no	no	yes	yes	no	no	yes	yes	yes	no	no	no	no	no	no	no	no		no	no	no	no	no	no	no	8.9879257 38.677524 2389.2998046875 45.6	8.98793	38.6775	2389.3	45.6	2		3	8	1	3	1
32	married	6	primary	merchant		urban	secondary	attend to house chores		6000	1	yes	no	no	yes	yes	no	no	yes	yes	yes	yes	no	no	no	no	no	no	no		no	no	no	no	no	no	no	8.9879282 38.6775268 2389.2998046875 32.099	8.98793	38.6775	2389.3	32.099	2		4	4	2		1
22	married	2	primary	merchant		urban	primary	attend to house chores		3500	1	yes	no	no	yes	yes	no	no	yes	yes	yes	yes	no	no	no	no	no	no	no		no	no	no	no	no	no	no	8.9877043 38.6778835 2395.4 8.2	8.9877	38.6779	2395.4	8.2	2	3	2	7	1	2	1
32	married	3	no education	daily laborer		urban	secondary	attend to house chores		3000	1	yes	no	no	yes	yes	no	no	yes	yes	yes	no	no	no	no	no	no	no	no		no	no	no	no	no	no	no	8.9876272 38.6778647 2408.5 6.925	8.98763	38.6779	2408.5	6.925	2	2	2	4	2		1
27	married	4	secondary	merchant		urban	secondary	attend to house chores		4500	1	yes	no	no	yes	yes	no	yes	yes	yes	yes	no	no	no	no	no	no	no	no		no	no	no	no	no	no	no	8.9875367 38.67784 2407.5 5.583	8.98754	38.6778	2407.5	5.583	1			6	1	1	1
28	married	4	primary	merchant		urban	primary	merchant		9000	1	yes	no	no	yes	yes	no	no	yes	yes	yes	no	no	no	no	no	no	no	no		no	no	no	no	no	no	no	8.9876479 38.6776869 2375.7 5.0	8.98765	38.6777	2375.7	5	2	3	3	6	2		2
26	married	3	primary	merchant		urban	primary	merchant		4500	1	yes	no	no	yes	yes	no	no	yes	yes	yes	no	no	no	no	no	no	no	no		no	no	no	no	no	no	no	8.9878762 38.6777556 2375.9 4.06	8.98788	38.6778	2375.9	4.06	1	2	2	6	1	1	1
36	married	3	can read and write	daily laborer		urban	no education	attend to house chores		1000	1	yes	no	no	yes	no	no	no	yes	yes	yes	no	no	no	no	no	no	no	no		no	no	no	no	no	no	no	8.9878611 38.6777312 2389.6 4.566	8.98786	38.6777	2389.6	4.566	2	4	2	8	1	2	1
32	married	5	primary	merchant		urban	primary	merchant		3500	1	yes	no	no	yes	yes	no	yes	yes	yes	yes	yes	no	no	no	no	no	no	no		no	no	no	no	no	no	no	8.9875937 38.677823 2407.7 4.94	8.98759	38.6778	2407.7	4.94	2	4	2	5	2		2
34	married	5	primary	merchant		urban	primary	attend to house chores		4000	1	yes	no	no	yes	yes	no	yes	yes	yes	yes	no	no	no	no	no	no	no	no		no	no	no	no	no	no	no	8.9880697 38.6773645 2310.8 8.2	8.98807	38.6774	2310.8	8.2	2	4	3	5	2		2
28	married	3	primary	employed		urban	secondary	attend to house chores		2500	1	yes	no	no	yes	yes	no	no	yes	yes	yes	no	no	no	no	no	no	no	no		no	no	no	no	no	no	no	8.9877678 38.677869 2417.2 4.766	8.98777	38.6779	2417.2	4.766	2	2	2	6	1	1	1
28	married	4	secondary	merchant		urban	primary	merchant		25000	1	yes	no	no	yes	yes	no	yes	yes	yes	yes	yes	no	no	no	no	yes	yes	no		no	no	no	no	no	no	no	8.9878511 38.6775864 2377.3 4.1	8.98785	38.6776	2377.3	4.1	2	2	4	8	1	3	1
23	married	2	primary	daily laborer		urban	can read and write	daily laborer		6000	1	yes	no	no	yes	no	no	yes	yes	yes	yes	no	no	no	no	no	no	no	no		no	no	no	no	no	no	no	8.987865 38.67759 2377.3 3.9	8.98786	38.6776	2377.3	3.9	1			6	1	2	1
26	married	4	primary	daily laborer		urban	secondary	merchant		7000	1	yes	no	no	yes	yes	no	no	yes	yes	yes	no	no	no	no	no	no	no	no		no	no	no	no	no	no	no	8.9878418 38.6776053 2377.3 3.9	8.98784	38.6776	2377.3	3.9	2	2	2	6	1	2	1
24	married	2	secondary	daily laborer		urban	secondary	daily laborer		4000	1	yes	no	no	yes	yes	no	no	yes	yes	yes	no	no	no	no	no	no	no	no		no	no	no	no	no	no	no	8.987845 38.677585 2377.4 3.9	8.98785	38.6776	2377.4	3.9	1			6	1	3	1
24	married	5	secondary	merchant		urban	primary	merchant		6000	1	yes	no	no	yes	yes	no	yes	yes	yes	yes	no	no	no	no	no	no	no	no		no	no	no	no	no	no	no	8.9878817 38.6776025 2377.3 3.9	8.98788	38.6776	2377.3	3.9	1			4	2		2
28	married	5	secondary	daily laborer		urban	secondary	attend to house chores		5000	1	yes	no	no	yes	yes	no	yes	yes	yes	yes	no	no	no	no	no	no	no	no		no	no	no	no	no	no	no	8.9878533 38.6776 2377.4 3.9	8.98785	38.6776	2377.4	3.9	2	4	4	8	1	3	1
22	married	2	can read and write	merchant		urban	secondary	attend to house chores		8000	1	yes	no	no	yes	yes	no	no	yes	yes	yes	no	no	no	yes	no	no	no	no		no	no	no	no	no	no	no	8.9878816 38.6777478 2379.89990234375 6.35	8.98788	38.6777	2379.9	6.35	1			4	2		1
33	married	4	higher(college and above)	employed		urban	secondary	attend to house chores		7000	1	yes	no	no	yes	yes	no	no	yes	yes	yes	no	no	no	no	no	no	no	no		no	no	no	no	no	no	no	8.9879023 38.6777513 2389.2998046875 6.25	8.9879	38.6778	2389.3	6.25	2	3	2	6	1	2	1
22	married	2	can read and write	merchant		urban	secondary	attend to house chores		10000	1	yes	no	no	yes	yes	no	yes	yes	yes	yes	yes	no	no	no	no	yes	no	no		no	no	no	no	no	no	no	8.9878448 38.6776929 2384.4 6.02	8.98784	38.6777	2384.4	6.02	1			4	2		2
32	married	3	secondary	daily laborer		urban	secondary	attend to house chores		5000	1	yes	no	no	yes	yes	no	yes	yes	yes	yes	yes	no	no	no	no	no	no	no		no	no	no	no	no	no	no	8.9878077 38.6777835 2389.2998046875 5.32	8.98781	38.6778	2389.3	5.32	2	2	5	2	1	2	1
23	married	2	secondary	merchant		urban	secondary	attend to house chores		7000	1	yes	no	no	yes	yes	no	no	yes	yes	yes	no	no	no	no	no	no	no	no		no	no	no	no	no	no	no	8.9879321 38.6776765 2380.39990234375 4.88	8.98793	38.6777	2380.4	4.88	1		6	2	1	1	1
21	married	2	secondary	merchant		urban	secondary	attend to house chores		5500	1	yes	no	no	yes	yes	no	no	yes	yes	yes	no	no	no	no	no	no	no	no		no	no	no	no	no	no	no	8.9877986 38.6777597 2414.2 4.8	8.9878	38.6778	2414.2	4.8	2	2	2	5	2		2
25	married	3	higher(college and above)	employed		urban	primary	attend to house chores		3600	1	yes	no	no	yes	yes	no	yes	yes	yes	yes	no	no	no	no	no	no	no	no		no	no	no	no	no	no	no	8.9877315 38.6777918 2414.2 4.0	8.98773	38.6778	2414.2	4	1	2	2	6	1	2	1
34	married	6	primary	merchant		urban	secondary	attend to house chores		15000	1	no	no	no	yes	yes	no	yes	yes	yes	yes	yes	no	no	no	no	no	no	no		no	no	no	no	no	no	no	8.9877167 38.6777767 2414.3 4.6	8.98772	38.6778	2414.3	4.6	2	2	3	5	2		2
23	married	4	higher(college and above)	employed		urban	secondary	employed		6000	1	yes	no	no	yes	yes	no	yes	yes	yes	yes	no	no	no	no	no	no	no	no		no	no	no	no	no	no	no	8.9977483 38.6836917 2426.1 4.6	8.99775	38.6837	2426.1	4.6	2	2	1	7	1	2	1
27	married	4	primary	merchant		urban	primary	attend to house chores		3000	1	yes	no	no	yes	yes	no	no	yes	yes	yes	no	no	no	no	no	no	no	no		no	no	no	no	no	no	no	8.9876706 38.6778798 2401.7 5.4	8.98767	38.6779	2401.7	5.4	2	3	3	5	2		2
32	married	5	secondary	merchant		urban	secondary	daily laborer		6000	1	yes	no	no	yes	yes	no	no	yes	yes	yes	no	no	no	no	no	no	no	no		no	no	no	no	no	no	no	8.9977921 38.6832712 2422.0 7.04	8.99779	38.6833	2422	7.04	2	3	2	6	1	2	1
32	married	5	primary	merchant		urban	secondary	employed		6000	1	yes	no	no	yes	yes	no	no	yes	yes	yes	no	no	no	no	no	no	no	no		no	no	no	no	no	no	no	8.997668 38.6832831 2415.1 4.93	8.99767	38.6833	2415.1	4.93	2		2	4	2		2
26	married	4	primary	daily laborer		urban	primary	merchant		7000	1	yes	no	no	yes	yes	no	yes	yes	yes	yes	yes	no	no	no	no	no	no	no		no	no	no	no	no	no	no	8.9876359 38.6777176 2359.5 5.6	8.98764	38.6777	2359.5	5.6	2	2	2	4	2		2
24	married	4	secondary	merchant		urban	primary	merchant		18000	1	yes	no	no	yes	yes	no	yes	yes	yes	yes	no	no	no	no	no	no	no	no		no	no	no	no	no	no	no	8.9876573 38.6779065 2411.4 5.55	8.98766	38.6779	2411.4	5.55	2	2	2	6	1	2	1
34	married	2	primary	merchant		urban	secondary	merchant		6000	1	yes	no	no	yes	yes	no	no	yes	yes	yes	yes	no	no	no	no	no	no	no		no	no	no	no	no	no	no	8.9878844 38.6779924 2401.0 4.72	8.98788	38.678	2401	4.72	2	2	2	5	1	1	1
32	married	3	primary	daily laborer		urban	primary	merchant		6000	1	yes	no	no	yes	yes	no	no	yes	yes	yes	no	no	no	no	no	no	no	no		no	no	no	no	no	no	no	8.9877697 38.677902 2434.0 8.24	8.98777	38.6779	2434	8.24	1			4	2		2
28	married	4	primary	merchant		urban	primary	merchant		6000	1	yes	no	no	yes	yes	no	no	yes	yes	yes	yes	no	no	no	no	no	no	no		no	no	no	no	no	no	no	8.9878996 38.6777021 2394.8 4.883	8.9879	38.6777	2394.8	4.883	2	2	2	4	1	1	1
22	married	2	primary	employed		urban	primary	attend to house chores		2000	1	yes	no	no	yes	yes	no	no	yes	yes	yes	no	no	no	no	no	no	no	no		no	no	no	no	no	no	no	8.9878283 38.6774914 2391.6 4.8	8.98783	38.6775	2391.6	4.8	1			5	2		2
33	married	6	secondary	merchant		urban	primary	attend to house chores		11000	1	yes	no	no	yes	yes	no	yes	yes	yes	yes	yes	no	no	no	no	yes	no	no		no	no	no	no	no	no	no	8.9879091 38.6778171 2464.2 5.416	8.98791	38.6778	2464.2	5.416	2	5	2	6	2		2
24	married	4	secondary	merchant		urban	secondary	merchant		5000	1	yes	no	no	yes	yes	no	yes	yes	yes	yes	no	no	no	no	no	no	no	no		no	no	no	no	no	no	no	8.9879196 38.6776834 2403.1 4.94	8.98792	38.6777	2403.1	4.94	2		2	4	2		2
26	married	3	higher(college and above)	employed		urban	higher(college and above)	employed		7000	1	yes	no	no	yes	yes	no	yes	yes	yes	yes	yes	no	no	no	no	no	yes	no		no	no	no	no	no	no	no	8.9878038 38.6777743 2402.6 4.666	8.9878	38.6778	2402.6	4.666	2	2	3	4	2		1
24	married	3	primary	merchant		urban	secondary	merchant		8000	1	yes	no	no	yes	yes	yes	yes	yes	yes	yes	yes	no	no	no	no	no	no	no		no	no	no	no	no	no	no	8.9877409 38.6782806 2401.7 7.9	8.98774	38.6783	2401.7	7.9	1			6	1	2	1
26	married	3	higher(college and above)	employed		urban	higher(college and above)	merchant		9000	1	yes	no	no	yes	yes	no	yes	yes	yes	yes	yes	no	no	no	no	no	yes	no		no	no	no	no	no	no	no	8.9877265 38.6782072 2391.4 4.64	8.98773	38.6782	2391.4	4.64	2	2	3	4	1	1	1
24	married	2	higher(college and above)	employed		urban	higher(college and above)	employed		8000	1	yes	no	no	yes	yes	no	yes	yes	yes	yes	no	no	no	no	no	no	yes	no		no	no	no	no	no	no	no	8.9878099 38.6783045 2391.4 8.0	8.98781	38.6783	2391.4	8	2	2	3	4	1	2	1
29	married	4	higher(college and above)	merchant		urban	higher(college and above)	employed		20000	1	yes	no	no	yes	yes	no	yes	yes	yes	yes	yes	no	no	no	no	yes	yes	no		no	no	no	no	no	no	no	8.9877871 38.6777957 2400.7 4.12	8.98779	38.6778	2400.7	4.12	2	3	2	3	1	2	1
26	married	24	primary	daily laborer		urban	primary	daily laborer		4000	1	yes	no	no	yes	yes	no	yes	yes	yes	yes	no	no	no	no	no	no	no	no		no	no	no	no	no	no	no	8.9878186 38.677752 2400.0 4.45	8.98782	38.6778	2400	4.45	2	2	4	6	1	1	1
22	married	2	primary	daily laborer		urban	primary	daily laborer		3000	1	yes	no	no	yes	yes	no	no	yes	yes	yes	no	no	no	no	no	no	no	no		no	no	no	no	no	no	no	8.9878117 38.6777467 2400.1 3.9	8.98781	38.6777	2400.1	3.9	1			4	2		2
29	married	2	primary	daily laborer		urban	secondary	daily laborer		6000	1	yes	no	no	yes	yes	no	no	yes	yes	yes	no	no	no	no	no	no	no	no		no	no	no	no	no	no	no	8.9878183 38.6777383 2400.0 3.9	8.98782	38.6777	2400	3.9	2	2	3	6	1	2	1
24	married	2	secondary	merchant		urban	secondary	attend to house chores		7000	1	yes	no	no	yes	yes	no	no	yes	yes	yes	no	no	no	no	no	no	no	no		no	no	no	no	no	no	no	8.98733 38.6774667 2396.7 3.9	8.98733	38.6775	2396.7	3.9	1			5	1	1	1
27	married	4	primary	employed		urban	higher(college and above)	employed		6800	1	yes	no	no	yes	yes	no	no	yes	yes	yes	yes	no	no	no	no	no	no	no		no	no	no	no	no	no	no	8.9879439 38.6776754 2404.7 7.4	8.98794	38.6777	2404.7	7.4	2	2	3	4	1	1	1
28	married	4	higher(college and above)	employed		urban	higher(college and above)	employed		12000	1	yes	no	no	yes	yes	no	yes	yes	yes	yes	no	no	no	no	no	yes	yes	no		no	no	no	no	no	no	no	8.9878677 38.6777716 2402.2 5.22	8.98787	38.6778	2402.2	5.22	2	2	4	4	2	1	1
33	married	3	higher(college and above)	merchant		urban	secondary	merchant		20000	1	yes	no	no	yes	yes	no	yes	yes	yes	yes	no	no	no	no	no	no	no	no		no	no	no	no	no	no	no	8.9877724 38.6777434 2406.5 4.56	8.98777	38.6777	2406.5	4.56	2	2	4	4	2	1	2
25	married	4	primary	merchant		urban	primary	employed		15000	1	yes	no	no	yes	yes	no	yes	yes	yes	yes	yes	no	no	no	no	yes	no	no		no	no	no	no	no	no	no	8.9878704 38.6776267 2391.0 4.88	8.98787	38.6776	2391	4.88	2	2	3	5	1	2	1
26	married	5	primary	daily laborer		urban	secondary	merchant		6500	1	yes	no	no	yes	yes	no	yes	yes	yes	yes	no	no	no	no	no	no	no	no		no	no	no	no	no	no	no	8.9876766 38.6777222 2419.8 4.35	8.98768	38.6777	2419.8	4.35	2	2	3	6	1	2	1
32	married	5	primary	employed		urban	can read and write	merchant		3000	1	yes	no	no	yes	yes	no	yes	yes	yes	yes	no	no	no	no	no	no	no	no		no	no	no	no	no	no	no	8.9878339 38.6777738 2402.2 6.283	8.98783	38.6778	2402.2	6.283	2	3	3	4	2		2
25	married	2	higher(college and above)	employed		urban	higher(college and above)	student		15000	1	yes	no	no	yes	yes	no	no	yes	yes	yes	yes	no	no	no	no	no	no	no		no	no	no	no	no	no	no	9.0241383 38.7489667 2364.8 4.4	9.02414	38.749	2364.8	4.4	1			4	2		2
21	married	2	higher(college and above)	employed		urban	higher(college and above)	student		7500	1	yes	no	no	yes	yes	no	no	yes	yes	yes	no	no	no	no	no	no	no	no		no	no	no	no	no	no	no	9.024145 38.7489649 2364.8 4.4	9.02415	38.749	2364.8	4.4	1			5	1	1	1
27	married	2	higher(college and above)	employed		urban	secondary	attend to house chores		6000	1	yes	no	no	yes	yes	no	no	yes	yes	yes	no	no	no	no	no	no	no	no		no	no	no	no	no	no	no	9.024085 38.7489783 2365.0 4.1	9.02408	38.749	2365	4.1	1			6	1	1	1
31	married	4	secondary	merchant		urban	primary	attend to house chores		4000	1	yes	no	no	yes	yes	no	no	yes	yes	yes	no	no	no	no	no	no	no	no		no	no	no	no	no	no	no	9.024235 38.7489833 2377.4 5.0	9.02423	38.749	2377.4	5	2	3	4	8	1	2	1
26	married	4	primary	merchant		urban	secondary	attend to house chores		4500	1	yes	no	no	yes	yes	no	yes	yes	yes	yes	yes	no	no	no	no	no	no	no		no	no	no	no	no	no	no	9.0242333 38.7489883 2377.4 4.9	9.02423	38.749	2377.4	4.9	2	3	2	8	1	2	1
28	married	2	secondary	merchant		urban	primary	attend to house chores		5000	1	yes	no	no	yes	yes	no	no	yes	yes	yes	no	no	no	no	no	no	no	no		no	no	no	no	no	no	no	9.0242383 38.7489417 2377.5 4.7	9.02424	38.7489	2377.5	4.7	1			8	1	2	1
30	married	4	higher(college and above)	employed		urban	higher(college and above)	employed		7000	1	yes	no	no	yes	yes	no	yes	yes	yes	yes	yes	no	no	no	no	no	no	no		no	no	no	no	no	no	no	9.0242038 38.7489717 2377.5 5.15	9.0242	38.749	2377.5	5.15	2	3	3	8	1	2	1
27	married	3	secondary	merchant		urban	primary	merchant		9000	1	yes	no	no	yes	yes	no	yes	yes	yes	yes	yes	no	no	no	no	no	no	no		no	no	no	no	no	no	no	9.0242125 38.7489865 2377.5 5.0	9.02421	38.749	2377.5	5	2	2	5	5	2		2
33	married	4	secondary	employed		urban	primary	merchant		8500	1	yes	no	no	yes	yes	no	yes	yes	yes	yes	no	no	no	no	no	no	no	no		no	no	no	no	no	no	no	9.024227 38.7491053 2395.9 6.0	9.02423	38.7491	2395.9	6	2	3	5	8	1	2	1
30	married	4	secondary	merchant		urban	secondary	employed		7500	1	yes	no	no	yes	yes	no	yes	yes	yes	yes	yes	no	no	no	no	no	yes	no		no	no	no	no	no	no	no	9.0243293 38.7488696 2396.0 5.66	9.02433	38.7489	2396	5.66	2	3	4	8	1	2	1
22	married	2	higher(college and above)	employed		urban	higher(college and above)	student		6000	1	yes	no	no	yes	yes	no	yes	yes	yes	yes	no	no	no	no	no	no	no	no		no	no	no	no	no	no	no	9.024286 38.748947 2395.9 5.2	9.02429	38.7489	2395.9	5.2	2	2	1	8	1	2	1
24	married	4	secondary	merchant		urban	secondary	employed		8000	1	yes	no	no	yes	yes	no	yes	yes	yes	yes	no	no	no	no	no	no	no	no		no	no	no	no	no	no	no	9.0153916 38.7341291 2364.0 8.9	9.01539	38.7341	2364	8.9	2	2	2	4	2		2
24	married	2	higher(college and above)	employed		urban	secondary	attend to house chores		9000	1	yes	no	no	yes	yes	no	yes	yes	yes	yes	no	no	no	no	no	no	no	no		no	no	no	no	no	no	no	9.0149026 38.7338071 2361.39990234375 4.44	9.0149	38.7338	2361.4	4.44	1			7	1	3	1
30	married	5	higher(college and above)	employed		urban	higher(college and above)	employed		60000	1	yes	no	no	yes	yes	no	yes	yes	yes	yes	yes	no	no	no	no	yes	yes	no		no	no	no	no	no	no	no	9.0149292 38.7338968 2361.39990234375 4.46	9.01493	38.7339	2361.4	4.46	2	3	2	5	1	2	1
36	married	4	secondary	daily laborer		urban	primary	merchant		4000	1	yes	no	no	yes	yes	no	yes	yes	yes	yes	no	no	no	no	no	no	no	no		no	no	no	no	no	no	no	9.0149255 38.7337903 2361.39990234375 4.8	9.01493	38.7338	2361.4	4.8	2	2	3	7	1	2	1
32	married	3	primary	employed		urban	primary	employed		13000	1	yes	no	no	yes	yes	no	yes	yes	yes	yes	yes	no	no	no	no	no	no	no		no	no	no	no	no	no	no	9.0149326 38.7338299 2381.1 3.9	9.01493	38.7338	2381.1	3.9	2	2	4	6	1	2	1
30	married	3	primary	merchant		urban	primary	merchant		10000	1	yes	no	no	yes	yes	no	yes	yes	yes	yes	no	no	no	no	no	no	no	no		no	no	no	no	no	no	no	9.0241213 38.7488609 2344.2 4.95	9.02412	38.7489	2344.2	4.95	2	2	5	7	1	2	1
25	married	4	primary	merchant		urban	primary	attend to house chores		4000	1	yes	no	no	yes	yes	no	yes	yes	yes	yes	no	no	no	no	no	no	no	no		no	no	no	no	no	no	no	9.0242014 38.7488983 2344.0 4.78	9.0242	38.7489	2344	4.78	2	3	1	4	2		2
26	married	2	secondary	merchant		urban	primary	merchant		60000	1	yes	no	no	yes	yes	no	yes	yes	yes	yes	no	no	no	no	no	no	no	no		no	no	no	no	no	no	no	9.0149435 38.7340556 2352.4 6.416	9.01494	38.7341	2352.4	6.416	1			6	1	2	1
32	married	4	secondary	merchant		urban	primary	merchant		8000	1	yes	no	no	yes	yes	no	yes	yes	yes	yes	yes	no	no	no	no	no	no	no		no	no	no	no	no	no	no	9.0151174 38.7346507 2360.099853515625 4.92	9.01512	38.7347	2360.1	4.92	1			6	1	2	1
24	married	3	secondary	merchant		urban	primary	merchant		19000	1	yes	no	no	yes	yes	no	yes	yes	yes	yes	yes	no	no	no	no	no	no	no		no	no	no	no	no	no	no	9.0151471 38.7345838 2360.099853515625 4.84	9.01515	38.7346	2360.1	4.84	1			8	1	3	1
27	married	3	secondary	daily laborer		urban	secondary	merchant		6000	1	yes	no	no	yes	yes	no	yes	yes	yes	yes	no	no	no	no	no	no	no	no		no	no	no	no	no	no	no	9.0152659 38.7332975 2365.89990234375 4.5	9.01527	38.7333	2365.9	4.5	2	2	2	4	2		2
26	married	4	primary	merchant		urban	primary	merchant		9000	1	yes	no	no	yes	yes	no	yes	yes	yes	yes	no	no	yes	no	no	no	no	no		no	no	no	no	no	no	no	9.0154521 38.73355 2365.89990234375 3.9	9.01545	38.7336	2365.9	3.9	2	2	3	6	1	2	1
24	married	3	primary	merchant		urban	secondary	merchant		9000	1	yes	no	no	yes	yes	no	yes	yes	yes	yes	no	no	no	no	no	no	no	no		no	no	no	no	no	no	no	9.0153955 38.7335326 2366.0 4.983	9.0154	38.7335	2366	4.983	2	2	3	4	1	1	1
24	married	2	secondary	employed		urban	primary	merchant		8000	1	yes	no	no	yes	yes	no	no	yes	yes	yes	no	no	no	no	no	no	no	no		no	no	no	no	no	no	no	9.0153167 38.7332967 2365.89990234375 4.0	9.01532	38.7333	2365.9	4	1			8	1	3	1
28	married	3	secondary	merchant		urban	secondary	merchant		6000	1	yes	no	no	yes	yes	no	yes	yes	yes	yes	no	no	no	no	no	no	no	no		no	no	no	no	no	no	no	9.0153295 38.7333015 2365.89990234375 4.08	9.01533	38.7333	2365.9	4.08	2		2	4	2		2
25	married	4	primary	merchant		urban	secondary	merchant		7000	1	yes	no	no	yes	yes	no	no	yes	yes	yes	no	no	no	no	no	no	no	no		no	no	no	no	no	no	no	9.0153868 38.7334367 2365.89990234375 4.8	9.01539	38.7334	2365.9	4.8	1			5	1	1	1
26	married	3	primary	daily laborer		urban	secondary	attend to house chores		9000	1	yes	no	no	yes	yes	no	yes	yes	yes	yes	no	no	no	no	no	no	no	no		no	no	no	no	no	no	no	9.0153532 38.7332495 2365.89990234375 4.266	9.01535	38.7332	2365.9	4.266	2	2	2	4	1	1	1
34	married	5	secondary	merchant		urban	secondary	merchant		7000	1	yes	no	no	yes	yes	no	yes	yes	yes	yes	yes	no	no	no	no	no	no	no		no	no	no	no	no	no	no	9.0153111 38.7332324 2365.89990234375 4.5	9.01531	38.7332	2365.9	4.5	2	4	2	4	2		2
26	married	3	higher(college and above)	employed		urban	secondary	employed		12000	1	yes	no	no	yes	yes	no	yes	yes	yes	yes	no	no	no	no	no	no	no	no		no	no	no	no	no	no	no	9.0241017 38.7488233 2344.4 5.0	9.0241	38.7488	2344.4	5	2	2	3	8	1	2	1
35	married	5	higher(college and above)	employed		urban	secondary	attend to house chores		8000	1	yes	no	no	yes	yes	no	yes	yes	yes	yes	yes	no	no	no	no	no	no	no		no	no	no	no	no	no	no	9.024049 38.74895 2344.5 4.95	9.02405	38.749	2344.5	4.95	2	4	4	7	1	1	1
29	married	3	higher(college and above)	employed		urban	secondary	employed		6000	1	yes	no	no	yes	yes	no	no	yes	yes	yes	no	no	no	no	no	no	no	no		no	no	no	no	no	no	no	9.0238449 38.7489319 2344.8 4.92	9.02384	38.7489	2344.8	4.92	2	2	4	6	1	1	1
34	married	6	secondary	merchant		urban	primary	merchant		13000	1	yes	no	no	yes	yes	yes	yes	yes	yes	yes	yes	no	no	no	no	yes	no	no		no	no	no	no	no	no	no	9.02406 38.74893 2345.0 4.3	9.02406	38.7489	2345	4.3	2	5	1	7	1	2	1
34	married	5	secondary	driver		urban	primary	attend to house chores		6000	1	yes	no	no	yes	yes	no	yes	yes	yes	yes	yes	no	no	no	no	no	yes	no		no	no	no	no	no	no	no	9.0240483 38.7489683 2345.3 4.6	9.02405	38.749	2345.3	4.6	2	4	4	8	1	2	1
29	married	3	secondary	merchant		urban	primary	merchant		4000	1	yes	no	no	yes	yes	no	no	yes	yes	yes	no	no	no	no	no	no	no	no		no	no	no	no	no	no	no	9.0240739 38.749015 2345.5 5.0	9.02407	38.749	2345.5	5	2	2	4	4	2		2
29	married	3	secondary	merchant		urban	secondary	merchant		8000	1	yes	no	no	yes	yes	no	yes	yes	yes	yes	no	no	no	no	no	no	no	no		no	no	no	no	no	no	no	9.024105 38.748775 2345.8 4.4	9.02411	38.7488	2345.8	4.4	2	2	4	8	1	3	1
30	married	4	primary	merchant		urban	primary	attend to house chores		7500	1	yes	no	no	yes	yes	no	yes	yes	yes	yes	no	no	no	no	no	no	no	no		no	no	no	no	no	no	no	9.02405 38.7487233 2345.8 4.4	9.02405	38.7487	2345.8	4.4	2	3	5	6	1	1	1
33	married	4	secondary	merchant		urban	primary	merchant		6000	1	yes	no	no	yes	yes	no	no	yes	yes	yes	no	no	no	no	no	no	no	no		no	no	no	no	no	no	no	9.0209218 38.7324076 2434.2 4.25	9.02092	38.7324	2434.2	4.25	2	3	2	7	1	1	1
32	married	3	secondary	merchant		urban	primary	merchant		6500	1	yes	no	no	yes	yes	no	yes	yes	yes	yes	yes	no	no	no	no	no	no	no		no	no	no	no	no	no	no	9.0209109 38.7323895 2433.8 4.6	9.02091	38.7324	2433.8	4.6	2	2	4	8	1	2	1
30	married	2	higher(college and above)	employed		urban	higher(college and above)	employed		9000	1	yes	no	no	yes	yes	no	yes	yes	yes	yes	no	no	no	no	no	no	no	no		no	no	no	no	no	no	no	9.0209091 38.7323859 2433.8 4.7	9.02091	38.7324	2433.8	4.7	1			4	2		2
28	married	2	higher(college and above)	employed		urban	higher(college and above)	employed		9000	1	yes	no	no	yes	yes	no	yes	yes	yes	yes	yes	no	no	no	no	no	no	no		no	no	no	no	no	no	no	9.0209033 38.732395 2433.8 4.7	9.0209	38.7324	2433.8	4.7	1			6	1	1	1
31	married	3	higher(college and above)	employed		urban	primary	attend to house chores		6000	1	yes	no	no	yes	yes	no	yes	yes	yes	yes	yes	no	no	no	no	no	no	no		no	no	no	no	no	no	no	9.0209928 38.7325218 2451.4 4.65	9.02099	38.7325	2451.4	4.65	2	2	4	9	1	3	1
38	married	6	secondary	merchant		urban	primary	attend to house chores		9500	1	yes	no	no	yes	yes	no	yes	yes	yes	yes	yes	no	no	no	no	no	no	no		no	no	no	no	no	no	no	9.0209819 38.7325202 2451.4 4.7	9.02098	38.7325	2451.4	4.7	2	4	3	6	1	1	1
33	married	5	higher(college and above)	employed		urban	primary	attend to house chores		5500	1	yes	no	no	yes	yes	no	yes	yes	yes	yes	yes	no	no	no	no	no	no	no		no	no	no	no	no	no	no	9.0210822 38.7322782 2400.599853515625 5.18	9.02108	38.7323	2400.6	5.18	2	3	2	7	1	2	1
34	married	3	no education	merchant		urban	primary	merchant		3500	1	yes	no	no	yes	yes	no	yes	yes	yes	yes	no	no	no	no	no	no	no	no		no	no	no	no	no	no	no	9.014916 38.733744 2361.5 4.44	9.01492	38.7337	2361.5	4.44	2		3	5	1	1	1
32	married	4	secondary	merchant		urban	secondary	merchant		18000	1	yes	no	no	yes	yes	no	yes	yes	yes	yes	yes	no	no	no	no	no	no	no		no	no	no	no	no	no	no	9.014897 38.733644 2361.5 5.0	9.0149	38.7336	2361.5	5	1	2	4	5	1	1	1
27	married	4	higher(college and above)	employed		urban	secondary	attend to house chores		12000	1	yes	no	no	yes	yes	no	yes	yes	yes	yes	no	no	no	no	no	no	no	no		no	no	no	no	no	no	no	9.0149429 38.7337482 2361.5 4.8	9.01494	38.7337	2361.5	4.8	2	2	3	4	2		2
28	married	3	higher(college and above)	employed		urban	higher(college and above)	employed		10000	1	yes	no	no	yes	yes	no	yes	yes	yes	yes	no	no	no	no	no	no	no	no		no	no	no	no	no	no	no	8.985378 38.7107465 2302.5 7.725	8.98538	38.7107	2302.5	7.725	2	2	2	4	2		2
28	married	2	secondary	daily laborer		urban	primary	daily laborer		4000	1	yes	no	no	yes	yes	no	no	yes	yes	yes	no	no	no	no	no	no	no	no		no	no	no	no	no	no	no	9.0210917 38.7323356 2400.599853515625 4.6	9.02109	38.7323	2400.6	4.6	1			6	2		2
20	married	2	higher(college and above)	employed		urban	primary	attend to house chores		3800	1	yes	no	no	yes	yes	no	no	yes	yes	yes	no	no	no	no	no	no	no	no		no	no	no	no	no	no	no	9.0210895 38.7322885 2400.599853515625 4.0	9.02109	38.7323	2400.6	4	1			6	1	1	1
24	married	3	secondary	merchant		urban	secondary	merchant		9000	1	yes	no	no	yes	yes	no	yes	yes	yes	yes	no	no	no	no	no	no	no	no		no	no	no	no	no	no	no	9.014829 38.7335573 2361.5 4.666	9.01483	38.7336	2361.5	4.666	2			6	1	2	1
30	married	3	secondary	merchant		urban	primary	merchant		6900	1	yes	no	no	yes	yes	no	yes	yes	yes	yes	no	no	no	no	no	no	no	no		no	no	no	no	no	no	no	9.0148807 38.7336736 2361.5 4.96	9.01488	38.7337	2361.5	4.96	2	2	2	4	2		2
24	married	3	secondary	daily laborer		urban	primary	daily laborer		5000	1	yes	no	no	yes	yes	no	no	yes	yes	yes	no	no	no	no	no	no	no	no		no	no	no	no	no	no	no	9.0148565 38.7336207 2361.5 4.883	9.01486	38.7336	2361.5	4.883	1			6	1	2	1
31	married	3	primary	daily laborer		urban	primary	merchant		12000	1	yes	no	no	yes	yes	no	yes	yes	yes	yes	no	no	no	no	no	no	no	no		no	no	no	no	no	no	no	9.0148467 38.733705 2361.5 4.6	9.01485	38.7337	2361.5	4.6	2	2	4	5	1	1	1
22	married	3	higher(college and above)	employed		urban	primary	attend to house chores		6000	1	yes	no	no	yes	yes	no	yes	yes	yes	yes	yes	no	no	no	no	no	no	no		no	no	no	no	no	no	no	9.0148307 38.7336578 2361.5 4.5	9.01483	38.7337	2361.5	4.5	2			5	1	1	1
26	married	2	secondary	employed		urban	secondary	merchant		9000	1	yes	no	no	yes	yes	no	no	yes	yes	yes	no	no	no	no	no	no	no	no		no	no	no	no	no	no	no	8.9859068 38.7106965 2295.599853515625 52.4	8.98591	38.7107	2295.6	52.4	2	2	2	4	2		2
29	married	3	secondary	daily laborer		urban	secondary	merchant		7000	1	yes	no	no	yes	yes	no	yes	yes	yes	yes	no	no	no	no	no	no	no	no		no	no	no	no	no	no	no	8.8803605 38.7666031 2092.3 3.9	8.88036	38.7666	2092.3	3.9	2	2	3	4	2		2
34	married	4	secondary	merchant		urban	secondary	daily laborer		6000	1	yes	no	no	yes	yes	no	no	yes	yes	yes	no	no	no	no	no	no	no	no		no	no	no	no	no	no	no	8.88036 38.7665999 2092.3 3.45	8.88036	38.7666	2092.3	3.45	2	2	3	5	1	1	1
24	married	3	higher(college and above)	merchant		urban	higher(college and above)	employed		13000	1	yes	no	no	yes	yes	no	yes	yes	yes	yes	no	no	no	no	no	no	no	no		no	no	no	no	no	no	no	8.8803701 38.7666143 2092.5 3.5	8.88037	38.7666	2092.5	3.5	2			6	1	2	1
27	married	3	higher(college and above)	merchant		urban	secondary	employed		9000	1	yes	no	no	yes	yes	no	no	yes	yes	yes	no	no	no	no	no	no	no	no		no	no	no	no	no	no	no	8.8803711 38.7666201 2092.4 3.6	8.88037	38.7666	2092.4	3.6	1			8	1	3	1
36	married	5	primary	merchant		urban	higher(college and above)	merchant		9000	1	yes	no	no	yes	yes	no	yes	yes	yes	yes	no	no	no	no	no	no	no	no		no	no	no	no	no	no	no	8.8803405 38.7665918 2090.599853515625 4.66	8.88034	38.7666	2090.6	4.66	2	3	4	4	2		2
24	married	3	higher(college and above)	employed		urban	higher(college and above)	merchant		8000	1	yes	no	no	yes	yes	no	no	yes	yes	yes	no	no	no	no	no	no	no	no		no	no	no	no	no	no	no	8.8803464 38.766595 2090.599853515625 3.9	8.88035	38.7666	2090.6	3.9	1			8	1	3	1
28	married	3	primary	daily laborer		urban	primary	attend to house chores		7000	1	yes	no	no	yes	yes	no	no	yes	yes	yes	yes	no	no	no	no	no	no	no		no	no	no	no	no	no	no	8.8803426 38.7666372 2090.599853515625 3.7	8.88034	38.7666	2090.6	3.7	2	2	3	6	1	2	1
34	married	4	secondary	daily laborer		urban	secondary	attend to house chores		6000	1	yes	no	no	yes	yes	no	yes	yes	yes	yes	no	no	no	no	no	no	no	no		no	no	no	no	no	no	no	8.880369 38.7666004 2090.099853515625 3.74	8.88037	38.7666	2090.1	3.74	2	3	3	5	1	1	1
24	married	3	secondary	merchant		urban	secondary	attend to house chores		5000	1	yes	no	no	yes	yes	no	no	yes	yes	yes	no	no	no	no	no	no	no	no		no	no	no	no	no	no	no	8.8803836 38.7665709 2092.0 4.68	8.88038	38.7666	2092	4.68	1			6	1	2	1
31	married	4	secondary	merchant		urban	secondary	daily laborer		6000	1	yes	no	no	yes	yes	no	yes	yes	yes	yes	yes	no	no	no	no	no	no	no		no	no	no	no	no	no	no	8.881069 38.7681199 2098.39990234375 7.133	8.88107	38.7681	2098.4	7.133	2	2	3	4	2		2
20	married	2	higher(college and above)	employed		urban	primary	attend to house chores		6000	1	yes	no	no	yes	yes	no	no	yes	yes	yes	no	no	no	no	no	no	no	no		no	no	no	no	no	no	no	8.9016886 38.7680102 2166.9 5.16	8.90169	38.768	2166.9	5.16	1			8	1	3	1
32	married	4	secondary	merchant		urban	primary	employed		6500	1	yes	no	no	yes	yes	no	no	yes	yes	yes	no	no	no	no	no	no	no	no		no	no	no	no	no	no	no	8.9016905 38.768005 2167.1 4.8	8.90169	38.768	2167.1	4.8	2	3	3	6	2		2
23	married	3	secondary	daily laborer		urban	primary	attend to house chores		6000	1	yes	no	no	yes	yes	no	no	yes	yes	yes	no	no	no	no	no	no	no	no		no	no	no	no	no	no	no	8.9016583 38.76799 2167.3 5.0	8.90166	38.768	2167.3	5	2	3	2	4	2		2
26	married	2	secondary	merchant		urban	secondary	employed		75000	1	yes	no	no	yes	yes	no	no	yes	yes	yes	no	no	no	no	no	no	no	no		no	no	no	no	no	no	no	8.9017352 38.7679423 2169.6 4.983	8.90174	38.7679	2169.6	4.983	1			4	2		2
24	married	3	secondary	employed		urban	secondary	employed		9000	1	yes	no	no	yes	yes	no	yes	yes	yes	yes	no	no	no	no	no	no	no	no		no	no	no	no	no	no	no	8.8803244 38.7665483 2090.099853515625 3.68	8.88032	38.7665	2090.1	3.68	1			8	1	3	1
29	married	3	secondary	merchant		urban	secondary	attend to house chores		7000	1	yes	no	no	yes	yes	no	yes	yes	yes	yes	no	no	no	no	no	no	no	no		no	no	no	no	no	no	no	8.8804931 38.769026 2096.39990234375 5.76	8.88049	38.769	2096.4	5.76	2	2	3	5	1	1	1
25	married	3	higher(college and above)	employed		urban	secondary	merchant		13000	1	yes	no	no	yes	yes	no	yes	yes	yes	yes	no	no	no	no	no	no	no	no		no	no	no	no	no	no	no	8.8803116 38.7665533 2090.099853515625 3.9	8.88031	38.7666	2090.1	3.9	1			8	1	3	1
22	married	3	secondary	merchant		urban	secondary	merchant		13000	1	yes	no	no	yes	yes	no	yes	yes	yes	yes	no	no	no	no	no	no	no	no		no	no	no	no	no	no	no	8.8803317 38.76654 2090.599853515625 3.9	8.88033	38.7665	2090.6	3.9	1			5	1	1	1
21	married	2	higher(college and above)	employed		urban	secondary	attend to house chores		8000	1	yes	no	no	yes	yes	no	no	yes	yes	yes	no	no	no	no	no	no	no	no		no	no	no	no	no	no	no	8.8803577 38.7665457 2090.599853515625 3.9	8.88036	38.7665	2090.6	3.9	1			4	1
32	married	4	higher(college and above)	merchant		urban	secondary	merchant		9000	1	yes	no	no	yes	yes	no	yes	yes	yes	yes	yes	no	no	no	no	no	no	no		no	no	no	no	no	no	no	8.8803633 38.76655 2090.599853515625 4.0	8.88036	38.7666	2090.6	4	2	3	2	6	1	2	1
26	married	3	secondary	merchant		urban	secondary	merchant		9000	1	yes	no	no	yes	yes	no	yes	yes	yes	yes	yes	no	no	no	no	no	no	no		no	no	no	no	no	no	no	8.880352 38.766553 2090.099853515625 3.95	8.88035	38.7666	2090.1	3.95	1	2	3	6	1	2	1
31	divorced		secondary	merchant		urban	higher(college and above)	employed		12000	1	yes	no	no	yes	yes	no	yes	yes	yes	yes	yes	no	no	no	no	no	no	no		no	no	no	no	no	no	no	8.8803406 38.7665607 2090.099853515625 3.84	8.88034	38.7666	2090.1	3.84	2	3	2	5	1	1	1
27	married	4	secondary	daily laborer		urban	primary	merchant		9000	1	yes	no	no	yes	yes	no	yes	yes	yes	yes	no	no	no	no	no	no	no	no		no	no	no	no	no	no	no	8.8803288 38.7665576 2090.099853515625 3.9	8.88033	38.7666	2090.1	3.9	1			6	1	1	1
33	married	4	primary	merchant		urban	primary	attend to house chores		8800	1	yes	no	no	yes	yes	no	yes	yes	yes	yes	no	no	no	no	no	no	no	no		no	no	no	no	no	no	no	8.90169 38.7680033 2179.7 4.6	8.90169	38.768	2179.7	4.6	2	3	2	7	1	1	1
30	married	2	higher(college and above)	employed		urban	higher(college and above)	employed		12500	1	yes	no	no	yes	yes	no	yes	yes	yes	yes	no	no	no	no	no	no	no	no		no	no	no	no	no	no	no	8.9017032 38.7679984 2179.7 4.4	8.9017	38.768	2179.7	4.4	1			7	1	2	1
21	married	2	secondary	merchant		urban	primary	attend to house chores		6500	1	yes	no	no	yes	yes	no	yes	yes	yes	yes	no	no	no	no	no	no	no	no		no	no	no	no	no	no	no	8.9016867 38.768025 2179.7 4.5	8.90169	38.768	2179.7	4.5	1			8	1	2	1
29	married	2	higher(college and above)	employed		urban	secondary	employed		6700	1	yes	no	no	yes	yes	no	no	yes	yes	yes	no	no	no	no	no	no	no	no		no	no	no	no	no	no	no	8.901715 38.7679924 2179.7 4.1	8.90171	38.768	2179.7	4.1	1			4	2		2
34	married	4	secondary	employed		urban	secondary	employed		6300	1	yes	no	no	yes	yes	no	yes	yes	yes	yes	no	no	no	no	no	no	no	no		no	no	no	no	no	no	no	8.901705 38.7680083 2179.5 4.7	8.9017	38.768	2179.5	4.7	2	3	4	6	1	1	1
30	married	2	higher(college and above)	employed		urban	secondary	attend to house chores		5600	1	yes	no	no	yes	yes	no	no	yes	yes	yes	no	no	no	no	no	no	no	no		no	no	no	no	no	no	no	8.9016802 38.7679735 2179.4 4.6	8.90168	38.768	2179.4	4.6	1			7	1	2	1
33	married	4	secondary	merchant		urban	secondary	employed		10000	1	yes	no	no	yes	yes	no	no	yes	yes	yes	no	no	no	no	no	no	no	no		no	no	no	no	no	no	no	8.901685 38.76796 2179.4 4.9	8.90169	38.768	2179.4	4.9	2	3	3	7	1	1	1
26	married	2	higher(college and above)	employed		urban	higher(college and above)	student		6500	1	yes	no	no	yes	yes	no	no	yes	yes	yes	no	no	no	no	no	no	no	no		no	no	no	no	no	no	no	8.9017001 38.7679531 2179.3 4.8	8.9017	38.768	2179.3	4.8	2	2	1	6	1	1	1
22	married	2	secondary	merchant		urban	primary	attend to house chores		8000	1	yes	no	no	yes	yes	no	no	yes	yes	yes	no	no	no	no	no	no	yes	no		no	no	no	no	no	no	no	8.9016803 38.7679753 2179.3 4.9	8.90168	38.768	2179.3	4.9	1			8	1	4	1
28	married	4	secondary	daily laborer		urban	primary	merchant		4000	1	yes	no	no	yes	yes	no	no	yes	yes	yes	no	no	no	no	no	no	no	no		no	no	no	no	no	no	no	8.9016782 38.7679653 2179.3 5.0	8.90168	38.768	2179.3	5	2	3	2	5	2		2
28	married	3	primary	daily laborer		urban	secondary	merchant		6000	1	yes	no	no	yes	yes	no	yes	yes	yes	yes	no	no	no	no	no	no	no	no		no	no	no	no	no	no	no	8.8803379 38.766543 2090.099853515625 3.9	8.88034	38.7665	2090.1	3.9	2	2	3	4	2		2
21	married	3	primary	merchant		urban	secondary	merchant		9000	1	yes	no	no	yes	yes	no	yes	yes	yes	yes	yes	no	yes	no	no	no	no	no		no	no	no	no	no	no	no	8.8803143 38.7665248 2090.099853515625 3.84	8.88031	38.7665	2090.1	3.84	1			8	1	3	1
25	married	5	primary	merchant		urban	primary	daily laborer		6000	1	yes	no	no	yes	yes	no	yes	yes	yes	yes	yes	no	no	no	no	no	no	no		no	no	no	no	no	no	no	8.8803963 38.7664902 2090.099853515625 3.9	8.8804	38.7665	2090.1	3.9	1			6	1	2	1
21	married	3	secondary	merchant		urban	secondary	merchant		5000	1	yes	no	no	yes	yes	no	yes	yes	yes	yes	yes	no	no	no	no	no	no	no		no	no	no	no	no	no	no	8.8803702 38.7665056 2090.099853515625 3.86	8.88037	38.7665	2090.1	3.86	1			7	1	3	1
24	married	3	primary	merchant		urban	secondary	daily laborer		10000	1	yes	no	no	yes	yes	no	yes	yes	yes	yes	yes	no	no	no	no	no	no	no		no	no	no	no	no	no	no	8.8803667 38.766505 2090.099853515625 3.9	8.88037	38.7665	2090.1	3.9	2	2	2	4	2		2
25	married	3	secondary	daily laborer		urban	primary	merchant		9000	1	yes	no	no	yes	yes	no	no	yes	yes	yes	no	no	no	no	no	no	no	no		no	no	no	no	no	no	no	8.8803496 38.7665467 2090.099853515625 3.82	8.88035	38.7665	2090.1	3.82	1			8	1	3	1
21	married	3	secondary	merchant		urban	secondary	attend to house chores		9000	1	yes	no	no	yes	yes	no	no	yes	yes	yes	yes	no	no	no	no	no	no	no		no	no	no	no	no	no	no	8.8803433 38.7665467 2090.099853515625 3.8	8.88034	38.7665	2090.1	3.8	1			5	1	1	1
23	married	2	secondary	merchant		urban	secondary	merchant		5700	1	yes	no	no	yes	yes	no	no	yes	yes	yes	no	no	no	no	no	no	no	no		no	no	no	no	no	no	no	8.90163 38.767899 2179.1 6.65	8.90163	38.7679	2179.1	6.65	1			8	1	3	1
36	married	6	secondary	merchant		urban	can read and write	attend to house chores		6000	1	yes	no	no	yes	yes	no	no	yes	yes	yes	no	no	no	no	no	no	no	no		no	no	no	no	no	no	no	8.9016193 38.7679246 2179.1 6.4	8.90162	38.7679	2179.1	6.4	2	5	2	7	2		2
29	married	3	higher(college and above)	employed		urban	secondary	attend to house chores		7000	1	yes	no	no	yes	yes	no	yes	yes	yes	yes	no	no	no	no	no	no	no	no		no	no	no	no	no	no	no	8.9016248 38.7679302 2178.7 5.45	8.90162	38.7679	2178.7	5.45	2	2	2	7	1	1	1
27	married	2	secondary	driver		urban	secondary	attend to house chores		7500	1	yes	no	no	yes	yes	no	yes	yes	yes	yes	no	no	no	no	no	no	yes	no		no	no	no	no	no	no	no	8.9016534 38.7679883 2160.39990234375 2.1	8.90165	38.768	2160.4	2.1	1			9	1	3	1
33	married	4	primary	daily laborer		urban	primary	merchant		5000	1	yes	no	no	yes	yes	no	no	yes	yes	yes	no	no	no	no	no	no	no	no		no	no	no	no	no	no	no	8.9016591 38.7680028 2160.39990234375 3.616	8.90166	38.768	2160.4	3.616	2	3	1	6	2		2
24	married	3	primary	merchant		urban	primary	attend to house chores		15000	1	yes	no	no	yes	yes	no	yes	yes	yes	yes	no	no	no	no	no	no	no	no		no	no	no	no	no	no	no	8.8803543 38.7665437 2090.099853515625 3.6	8.88035	38.7665	2090.1	3.6	1			8	1	3	1
36	married	5	secondary	daily laborer		urban	secondary	merchant		26000	1	yes	no	no	yes	yes	no	yes	yes	yes	yes	yes	no	no	no	no	yes	no	no		no	no	no	no	no	no	no	8.8803401 38.76655 2090.099853515625 3.9	8.88034	38.7666	2090.1	3.9	2	3	3	5	1	1	1
33	married	6	secondary	daily laborer		urban	secondary	merchant		8000	1	yes	no	no	yes	yes	no	yes	yes	yes	yes	yes	no	no	no	no	no	no	no		no	no	no	no	no	no	no	8.8803233 38.7665517 2090.099853515625 4.0	8.88032	38.7666	2090.1	4	2	3	4	5	1	1	1
22	married	5	higher(college and above)	employed		urban	higher(college and above)	employed		9000	1	yes	no	no	yes	yes	no	yes	yes	yes	yes	no	no	no	no	no	no	no	no		no	no	no	no	no	no	no	8.8803248 38.766553 2090.099853515625 3.9	8.88032	38.7666	2090.1	3.9	2	3	5	4	2		2
24	married	3	secondary	merchant		urban	primary	merchant		6000	1	yes	no	no	yes	yes	no	yes	yes	yes	yes	yes	no	no	no	no	no	no	no		no	no	no	no	no	no	no	8.8803299 38.7665551 2090.099853515625 3.9	8.88033	38.7666	2090.1	3.9	1			6	1	2	1
30	married	4	secondary	daily laborer		urban	secondary	merchant		7000	1	yes	no	no	yes	yes	no	yes	yes	yes	yes	yes	no	no	no	no	yes	no	no		no	no	no	no	no	no	no	8.8803426 38.7665514 2090.099853515625 7.029	8.88034	38.7666	2090.1	7.029	2	2	4	5	1	1	1
26	divorced		higher(college and above)	employed		urban	higher(college and above)	employed		18000	1	yes	no	no	yes	yes	no	no	yes	yes	yes	no	no	no	no	no	no	no	no		no	no	no	no	no	no	no	8.88034 38.7665133 2090.099853515625 4.1	8.88034	38.7665	2090.1	4.1	1	2	2	4	2		2
25	married	3	higher(college and above)	merchant		urban	primary	employed		13000	1	yes	no	no	yes	yes	no	yes	yes	yes	yes	no	no	no	no	no	no	no	no		no	no	no	no	no	no	no	8.8802971 38.7665398 2090.099853515625 8.198	8.8803	38.7665	2090.1	8.198	2	2	2	6	1	2	1
22	married	3	secondary	merchant		urban	secondary	daily laborer		9000	1	yes	no	no	yes	yes	no	yes	yes	yes	yes	no	no	no	no	no	no	no	no		no	no	no	no	no	no	no	8.8803077 38.7665119 2090.099853515625 4.1	8.88031	38.7665	2090.1	4.1	1			4	2		2
29	married	3	higher(college and above)	employed		urban	higher(college and above)	employed		14000	1	yes	no	no	yes	yes	no	yes	yes	yes	yes	yes	no	no	no	no	no	no	no		no	no	no	no	no	no	no	8.8803117 38.7664999 2090.099853515625 4.1	8.88031	38.7665	2090.1	4.1	1			8	1	4	1
22	married	3	higher(college and above)	employed		urban	secondary	merchant		11000	1	yes	no	no	yes	yes	no	yes	yes	yes	yes	yes	no	no	no	no	no	no	no		no	no	no	no	no	no	no	8.8802992 38.76652 2090.099853515625 4.1	8.8803	38.7665	2090.1	4.1	1			8	1	3	1
31	married	4	higher(college and above)	merchant		urban	secondary	employed		6000	1	yes	no	no	yes	yes	no	yes	yes	yes	yes	yes	no	yes	no	no	no	no	no		no	no	no	no	no	no	no	8.8803041 38.7665211 2090.099853515625 4.45	8.8803	38.7665	2090.1	4.45	2	2	5	6	1	2	1
26	married	3	higher(college and above)	employed		urban	higher(college and above)	employed		15000	1	yes	no	no	yes	yes	no	yes	yes	yes	yes	no	no	no	no	no	no	no	no		no	no	no	no	no	no	no	8.8803653 38.7665658 2090.099853515625 7.944	8.88037	38.7666	2090.1	7.944	1			8	1	4	1
24	married	3	secondary	merchant		urban	primary	merchant		19000	1	yes	no	no	yes	yes	no	yes	yes	yes	yes	yes	no	no	no	no	yes	no	no		no	no	no	no	no	no	no	8.880341 38.7665586 2090.099853515625 6.735	8.88034	38.7666	2090.1	6.735	1			8	1	3	1
28	married	3	higher(college and above)	employed		urban	higher(college and above)	employed		4	1	yes	no	no	yes	yes	no	yes	yes	yes	yes	yes	no	no	no	no	no	yes	no		no	no	no	no	no	no	no	8.8803532 38.7665431 2090.099853515625 8.505	8.88035	38.7665	2090.1	8.505	2	2	2	4	2		2
24	married	3	higher(college and above)	employed		urban	primary	merchant		16000	1	yes	no	no	yes	yes	no	yes	yes	yes	yes	no	no	no	no	no	yes	no	no		no	no	no	no	no	no	no	8.8803483 38.7665133 2090.099853515625 3.4	8.88035	38.7665	2090.1	3.4	1	2	2	4	1	1	1
32	married	4	higher(college and above)	employed		urban	higher(college and above)	employed		7000	1	yes	no	no	yes	yes	no	yes	yes	yes	yes	yes	no	no	no	no	no	yes	no		no	no	no	no	no	no	no	8.8803433 38.7665282 2090.599853515625 7.494	8.88034	38.7665	2090.6	7.494	2	2	2	4	1		1
26	married	4	secondary	merchant		urban	secondary	merchant		6000	1	yes	no	no	yes	yes	no	yes	yes	yes	yes	yes	no	no	no	no	no	no	no		no	no	no	no	no	no	no	8.8803517 38.7665317 2090.599853515625 3.9	8.88035	38.7665	2090.6	3.9	2	2	2	4	2		2
36	married	5	secondary	daily laborer		urban	secondary	merchant		4	1	yes	no	no	yes	yes	no	yes	yes	yes	yes	yes	no	no	no	no	yes	yes	no		no	no	no	no	no	no	no	8.8803503 38.7665363 2090.099853515625 3.9	8.88035	38.7665	2090.1	3.9	1	2	3	5	1	2	1
31	married	4	higher(college and above)	employed		urban	higher(college and above)	employed		18000	1	yes	no	no	yes	yes	no	yes	yes	yes	yes	yes	yes	no	no	no	yes	no	no		no	no	no	no	no	no	no	8.8803553 38.7665514 2090.599853515625 3.98	8.88036	38.7666	2090.6	3.98	2	3	4	4	2		2
26	married	4	secondary	merchant		urban	can read and write	merchant		5	1	yes	no	no	yes	yes	no	yes	yes	yes	yes	yes	no	no	no	no	no	no	no		no	no	no	no	no	no	no	8.880367 38.7665476 2090.599853515625 8.688	8.88037	38.7665	2090.6	8.688	1			5	1	2	1
28	married	4	higher(college and above)	merchant		urban	secondary	attend to house chores		16000	1	yes	no	no	yes	yes	no	yes	yes	yes	yes	yes	no	no	no	no	no	yes	no		no	no	no	no	no	no	no	8.8803766 38.7665395 2090.599853515625 7.989	8.88038	38.7665	2090.6	7.989	2	2	3	4	2		2
24	married	3	higher(college and above)	employed		urban	higher(college and above)	employed		10000	1	yes	no	no	yes	yes	no	no	yes	yes	yes	no	no	no	no	no	no	no	no		no	no	no	no	no	no	no	8.8803488 38.7665379 2090.599853515625 4.0	8.88035	38.7665	2090.6	4	1			5	1	1	1
25	married	3	higher(college and above)	employed		urban	secondary	attend to house chores		8000	1	yes	no	no	yes	yes	no	no	yes	yes	yes	yes	no	no	no	no	no	no	no		no	no	no	no	no	no	no	8.8803366 38.766558 2090.599853515625 3.9	8.88034	38.7666	2090.6	3.9	1			6	1	2	1
21	married	2	primary	merchant		urban	secondary	attend to house chores		6000	1	yes	no	no	yes	yes	no	no	yes	yes	yes	no	no	no	no	no	no	no	no		no	no	no	no	no	no	no	8.8803565 38.7665352 2090.599853515625 6.962	8.88036	38.7665	2090.6	6.962	1			5	1	1	1
32	divorced		higher(college and above)	merchant		urban	primary	merchant		20000	1	yes	no	no	yes	yes	no	yes	yes	yes	yes	no	no	no	no	no	no	no	no		no	no	no	no	no	no	no	8.8803493 38.7665511 2090.599853515625 5.442	8.88035	38.7666	2090.6	5.442	1	2	4	6	1	2	1
31	married	5	higher(college and above)	employed		urban	secondary	daily laborer		5000	1	yes	no	no	yes	yes	no	yes	yes	yes	yes	yes	no	no	no	no	no	no	no		no	no	no	no	no	no	no	8.8803768 38.7665456 2090.099853515625 5.515	8.88038	38.7665	2090.1	5.515	2	3	2	6	1	2	1
34	married	4	higher(college and above)	employed		urban	higher(college and above)	employed		25000	1	yes	no	no	yes	yes	no	yes	yes	yes	yes	no	no	no	no	no	yes	yes	no		no	no	no	no	no	no	no	8.8803812 38.7665473 2090.599853515625 5.493	8.88038	38.7665	2090.6	5.493	2	3	4	4	2		2
24	married	5	secondary	employed		urban	secondary	employed		15000	1	yes	no	no	yes	yes	no	yes	yes	yes	yes	yes	no	no	no	no	no	no	no		no	no	no	no	no	no	no	8.8803772 38.7665421 2090.599853515625 4.35	8.88038	38.7665	2090.6	4.35	2	2	3	4	2		2
34	married	4	higher(college and above)	employed		urban	higher(college and above)	employed		15000	1	yes	no	no	yes	yes	no	yes	yes	yes	yes	no	no	no	no	no	yes	no	no		no	no	no	no	no	no	no	8.9852327 38.7114277 2258.4 10.25	8.98523	38.7114	2258.4	10.25	2		3	6	1	2	1
31	married	3	primary	employed		urban	primary	employed		15000	1	yes	no	no	yes	yes	no	yes	yes	yes	yes	yes	no	no	no	no	no	no	no		no	no	no	no	no	no	no	8.8803503 38.766565 2090.599853515625 8.068	8.88035	38.7666	2090.6	8.068	2	3	3	5	1	1	1
26	married	3	higher(college and above)	employed		urban	higher(college and above)	employed		9000	1	yes	no	no	yes	yes	no	yes	yes	yes	yes	no	no	no	no	no	no	no	no		no	no	no	no	no	no	no	8.8803487 38.7665417 2090.599853515625 4.881	8.88035	38.7665	2090.6	4.881	1			6	1	2	1
31	married	4	secondary	employed		urban	secondary	merchant		6000	1	yes	no	no	yes	yes	no	yes	yes	yes	yes	yes	no	no	no	no	no	no	no		no	no	no	no	no	no	no	8.8803624 38.7665517 2090.599853515625 4.861	8.88036	38.7666	2090.6	4.861	2	2	4	6	1	2	1
25	married	3	higher(college and above)	employed		urban	primary	attend to house chores		12000	1	yes	no	no	yes	yes	no	yes	yes	yes	yes	yes	no	no	no	no	no	no	no		no	no	no	no	no	no	no	8.8803483 38.7665465 2090.599853515625 7.462	8.88035	38.7665	2090.6	7.462	1			8	1	4	1
31	divorced		secondary	merchant		urban	secondary	merchant		40000	1	yes	no	no	yes	yes	no	yes	yes	yes	yes	yes	no	no	no	no	no	no	no		no	no	no	no	no	no	no	8.8803605 38.7665506 2090.599853515625 6.127	8.88036	38.7666	2090.6	6.127	2	3	2	5	1	1	1
36	widowed		higher(college and above)	employed		urban	secondary	attend to house chores		21000	1	yes	no	no	yes	yes	no	yes	yes	yes	yes	yes	no	no	no	no	no	no	no		no	no	no	no	no	no	no	8.9796567 38.7026536 2292.099853515625 12.1	8.97966	38.7027	2292.1	12.1	2	2	3	6	1	2	1
25	married	3	primary	merchant		urban	secondary	daily laborer		8000	1	yes	no	no	yes	yes	no	yes	yes	yes	yes	yes	no	no	no	no	no	no	no		no	no	no	no	no	no	no	8.8803307 38.7665789 2090.599853515625 5.329	8.88033	38.7666	2090.6	5.329	1			8	1	3	1
24	married	3	primary	daily laborer		urban	can read and write	merchant		7000	1	yes	no	no	yes	yes	no	yes	yes	yes	yes	yes	yes	no	no	no	yes	no	no		no	no	no	no	no	no	no	8.8803382 38.7665898 2090.599853515625 7.044	8.88034	38.7666	2090.6	7.044	2	2	2	6	1	2	1
26	married	4	secondary	merchant		urban	secondary	merchant		5	1	yes	no	no	yes	yes	no	yes	yes	yes	yes	yes	no	no	no	no	no	no	no		no	no	no	no	no	no	no	8.8803446 38.7665783 2090.599853515625 4.788	8.88034	38.7666	2090.6	4.788	1			8	1	4	1
21	married	2	secondary	merchant		urban	secondary	merchant		6000	1	yes	no	no	yes	yes	no	yes	yes	yes	yes	yes	no	no	no	no	no	no	no		no	no	no	no	no	no	no	8.8803483 38.76658 2090.599853515625 3.9	8.88035	38.7666	2090.6	3.9	1			4	2		2
23	married	3	can read and write	merchant		urban	secondary	attend to house chores		9000	1	yes	no	no	yes	yes	no	yes	yes	yes	yes	yes	no	no	no	no	no	no	no		no	no	no	no	no	no	no	8.880335 38.766602 2090.599853515625 4.5	8.88034	38.7666	2090.6	4.5	2	2	2	6	1	2	1
23	married	2	secondary	merchant		urban	primary	daily laborer		6000	1	yes	no	no	yes	yes	no	no	yes	yes	yes	no	no	no	no	no	no	no	no		no	no	no	no	no	no	no	8.8803255 38.7665776 2090.099853515625 4.2	8.88033	38.7666	2090.1	4.2	1			6	1	1	1
32	married	4	secondary	merchant		urban	primary	merchant		5000	1	yes	no	no	yes	yes	no	yes	yes	yes	yes	yes	no	no	no	no	no	no	no		no	no	no	no	no	no	no	8.880329 38.7665708 2090.099853515625 6.984	8.88033	38.7666	2090.1	6.984	2	2	2	6	1	2	1
25	married	3	secondary	merchant		urban	secondary	attend to house chores		12000	1	yes	no	no	yes	yes	no	yes	yes	yes	yes	no	no	no	no	no	no	yes	no		no	no	no	no	no	no	no	8.8803414 38.7665446 2090.099853515625 5.555	8.88034	38.7665	2090.1	5.555	1			8	1	3	1
25	married	3	primary	daily laborer		urban	can read and write	merchant		5000	1	yes	no	no	yes	yes	no	no	yes	yes	yes	no	no	no	no	no	no	no	no		no	no	no	no	no	no	no	8.8803559 38.7665581 2090.599853515625 5.15	8.88036	38.7666	2090.6	5.15	1			6	1	2	1
32	married	4	secondary	merchant		urban	primary	attend to house chores		6000	1	yes	no	no	yes	yes	no	yes	yes	yes	yes	no	no	no	no	no	no	no	no		no	no	no	no	no	no	no	8.8803591 38.7665531 2090.099853515625 6.473	8.88036	38.7666	2090.1	6.473	2	2	5	7	1	2	1
25	married	3	secondary	merchant		urban	secondary	merchant		17000	1	yes	no	no	yes	yes	no	yes	yes	yes	yes	no	no	no	no	no	no	yes	no		no	no	no	no	no	no	no	8.8803632 38.7665833 2090.599853515625 5.0	8.88036	38.7666	2090.6	5	1			7	1	3	1
32	married	3	primary	daily laborer		urban	primary	daily laborer		5000	1	yes	no	no	yes	yes	no	yes	yes	yes	yes	yes	no	no	no	no	no	no	no		no	no	no	no	no	no	no	8.880288 38.7665648 2090.099853515625 5.125	8.88029	38.7666	2090.1	5.125	2	3	4	5	1	1	1
24	married	3	primary	merchant		urban	secondary	attend to house chores		6000	1	yes	no	no	yes	yes	no	yes	yes	yes	yes	yes	no	yes	no	no	no	yes	no		no	no	no	no	no	no	no	8.88032 38.766565 2090.599853515625 3.9	8.88032	38.7666	2090.6	3.9	2	2	4	5	1	2	1
27	married	2	higher(college and above)	employed		urban	higher(college and above)	employed		30000	2	yes	no	no	yes	yes	no	yes	yes	yes	yes	yes	no	no	no	no	no	no	no		no	no	no	no	no	no	no	8.8931492 38.8221533 2213.0 7.8	8.89315	38.8222	2213	7.8	2	3	2	6	1	2	2
27	married	2	higher(college and above)	employed		urban	higher(college and above)	employed		30000	1	yes	no	no	yes	yes	no	yes	yes	yes	yes	yes	no	no	no	no	no	no	no		no	no	no	no	no	no	no	8.8931621 38.8221499 2202.0 9.25	8.89316	38.8221	2202	9.25	1			5	1	3	1
30	married	5	primary	employed		urban	can read and write	attend to house chores		2500	1	yes	no	no	yes	yes	no	no	yes	yes	yes	yes	no	no	no	no	no	no	no		no	no	no	no	no	no	no	8.893124 38.8221993 2214.0 9.0	8.89312	38.8222	2214	9	2	2	4	9	1	5	1
28	married	3	higher(college and above)	employed		urban	higher(college and above)	employed		35000	1	yes	no	no	yes	yes	no	yes	yes	yes	yes	yes	no	no	no	no	no	yes	no		no	no	no	no	no	no	no	8.8931476 38.82218 2213.0 9.2	8.89315	38.8222	2213	9.2	2	2	2	7	1	2	1
30	married	4	higher(college and above)	employed		urban	secondary	employed		15000	1	yes	no	no	yes	yes	no	no	yes	yes	yes	yes	no	no	no	no	no	no	no		no	no	no	no	no	no	no	8.893126 38.8221043 2206.0 9.0	8.89313	38.8221	2206	9	2	2	4	8	1	4	1
33	married	4	secondary	merchant		urban	secondary	attend to house chores		5000	1	yes	no	no	yes	yes	no	no	no	no	yes	no	no	no	no	no	no	no	no			no	no	no	no	no	no	8.9873709 38.6772604 2389.199951171875 5.2	8.98737	38.6773	2389.2	5.2	2	3	2	6	1	1	1
30	married	4	primary	daily laborer		urban	primary	attend to house chores		3500	1	yes	no	no	yes	yes	no	no	no	no	yes	no	no	no	no	no	no	no	no		no	no	no	no	no	no	no	8.9876502 38.6775858 2400.3 8.4	8.98765	38.6776	2400.3	8.4	2	3	3	5	2		2
19	married	2	secondary	merchant		urban	secondary	attend to house chores		4000	1	yes	no	no	yes	yes	no	yes	no	no	yes	no	no	no	no	no	no	no	no		no	no	no	no	no	no	no	8.9876875 38.6778725 2391.7 7.9	8.98769	38.6779	2391.7	7.9	1			9	1	4	1
32	married	6	primary	daily laborer		urban	primary	attend to house chores		3800	1	yes	no	no	yes	yes	no	yes	no	no	yes	yes	no	no	no	no	no	no	no		no	no	no	no	no	no	no	8.9876241 38.6776183 2380.3 4.72	8.98762	38.6776	2380.3	4.72	2	5	4	4	2		2
30	married	4	can read and write	daily laborer		urban	primary	attend to house chores		3000	1	yes	no	no	yes	yes	no	no	no	no	yes	no	no	no	no	no	no	no	no		no	no	no	no	no	no	no	8.9875653 38.6775428 2400.9 4.9	8.98757	38.6775	2400.9	4.9	2	3	3	4	2		2
28	divorced		primary	daily laborer		urban	primary	merchant		4000	1	yes	no	no	yes	yes	no	yes	no	no	yes	no	no	no	no	no	no	no	no		no	no	no	no	no	no	no	8.9876363 38.6776196 2402.8 10.0	8.98764	38.6776	2402.8	10	1				2		2
26	married	4	higher(college and above)	employed		urban	higher(college and above)	employed		15000	1	yes	no	no	yes	yes	no	yes	no	no	yes	yes	no	no	no	no	no	no	no		no	no	no	no	no	no	no	8.9877718 38.6777949 2414.3 4.2	8.98777	38.6778	2414.3	4.2	2	2	3	9	1	4	1
22	married	3	secondary	driver		urban	secondary	attend to house chores		6000	1	yes	no	no	yes	yes	no	yes	no	no	yes	no	no	yes	no	no	yes	no	no		no	no	no	no	no	no	no	8.9877266 38.6777545 2414.2 5.266	8.98773	38.6778	2414.2	5.266	2	2	3	8	1	2	1
31	married	6	no education	employed		urban	primary	merchant		3100	1	yes	no	no	yes	yes	no	yes	no	no	yes	no	no	no	no	no	no	no	no		no	no	no	no	no	no	no	8.9877367 38.67779 2414.2 4.8	8.98774	38.6778	2414.2	4.8	2	3	3	8	1	4	1
25	married	2	primary	daily laborer		urban	primary	attend to house chores		3600	1	yes	no	no	yes	yes	no	no	no	no	yes	yes	no	no	no	no	no	no	no		no	no	no	no	no	no	no	8.9877217 38.6777833 2414.3 4.7	8.98772	38.6778	2414.3	4.7	1			5	2		2
23	married	2	secondary	merchant		urban	primary	attend to house chores		2000	1	yes	no	no	yes	yes	no	no	no	no	yes	yes	no	no	no	no	no	no	no		no	no	no	no	no	no	no	8.987745 38.6777033 2414.4 4.4	8.98775	38.6777	2414.4	4.4	1			7	1	2	1
27	married	4	secondary	merchant		urban	primary	attend to house chores		3000	1	yes	no	no	yes	yes	no	no	no	no	yes	yes	no	no	no	no	no	no	no		no	no	no	no	no	no	no	8.9877859 38.6777056 2414.2 5.375	8.98779	38.6777	2414.2	5.375	2	2	3	4	2		2
33	married	6	primary	merchant		urban	primary	attend to house chores		3500	1	yes	no	no	yes	yes	no	yes	no	no	yes	no	no	no	no	no	no	no	no		no	no	no	no	no	no	no	8.9877633 38.6777467 2414.3 4.2	8.98776	38.6777	2414.3	4.2	2	5	2	6	2		2
26	married	2	higher(college and above)	employed		urban	higher(college and above)	student		3000	1	yes	no	no	yes	yes	no	yes	no	no	yes	yes	no	no	no	no	no	no	no		no	no	no	no	no	no	no	8.9875938 38.6776796 2400.4 6.766	8.98759	38.6777	2400.4	6.766	1			8	1	2	1
24	married	3	no education	merchant		urban	can read and write	attend to house chores		3000	1	yes	no	no	yes	yes	no	no	no	no	yes	no	no	no	no	no	no	no	no		no	no	no	no	no	no	no	8.987475 38.6774933 2371.3 4.1	8.98747	38.6775	2371.3	4.1	2		2	8	1	2	1
20	married	2	secondary	merchant		urban	primary	attend to house chores		4700	1	yes	no	no	yes	yes	no	no	no	no	yes	no	no	no	no	no	no	no	no		no	no	no	no	no	no	no	8.9874952 38.6774812 2372.2 4.05	8.9875	38.6775	2372.2	4.05	1			5	2		2
23	married	2	secondary	driver		urban	primary	attend to house chores		5000	1	no	no	no	yes	no	no	no	no	no	yes	no	no	no	no	no	no	no	no		no	no	no	no	no	no	no	8.9873656 38.677452 2393.3 4.06	8.98737	38.6775	2393.3	4.06	1			8	1	2	1
26	married	2	primary	driver		urban	primary	attend to house chores		3000	1	yes	no	no	yes	yes	no	no	no	no	yes	no	no	no	no	no	no	no	no		no	no	no	no	no	no	no	8.9873905 38.677241 2389.199951171875 5.25	8.98739	38.6772	2389.2	5.25	1			8	1	3	1
19	married	2	secondary	merchant		urban	primary	attend to house chores		2500	1	yes	no	no	yes	yes	no	no	no	no	yes	no	no	no	no	no	no	no	no		no	no	no	no	no	no	no	8.9874147 38.6772519 2389.199951171875 5.04	8.98741	38.6773	2389.2	5.04	1			5	2		2
30	married	4	higher(college and above)	employed		urban	secondary	attend to house chores		4500	1	yes	no	no	yes	yes	no	yes	no	no	yes	yes	no	no	no	no	no	no	no		no	no	no	no	no	no	no	8.9875833 38.67775 2386.2 3.9	8.98758	38.6778	2386.2	3.9	2	3	2	5	2		2
32	married	4	primary	merchant		urban	primary	attend to house chores		3000	1	yes	no	no	yes	yes	no	no	no	no	yes	no	no	no	no	no	no	no	no		no	no	no	no	no	no	no	8.9875768 38.6772578 2420.5 5.2	8.98758	38.6773	2420.5	5.2	2	3	2	8	1	2	1
20	married	2	secondary	merchant		urban	primary	attend to house chores		3000	1	yes	no	no	yes	yes	no	no	no	no	yes	no	no	no	no	no	no	no	no		no	no	no	no	no	no	no	8.9878369 38.6777352 2397.4 5.55	8.98784	38.6777	2397.4	5.55	1			8	1	3	1
28	married	2	primary	merchant		urban	primary	attend to house chores		3700	1	yes	no	no	yes	yes	no	no	no	no	yes	no	no	no	no	no	no	no	no		no	no	no	no	no	no	no	8.9879031 38.6777687 2397.7 4.98	8.9879	38.6778	2397.7	4.98	1			5	2		2
28	married	3	secondary	driver		urban	primary	attend to house chores		3200	1	yes	no	no	yes	yes	no	no	no	no	yes	no	no	no	no	no	no	no	no		no	no	no	no	no	no	no	8.9878917 38.6777217 2397.8 4.8	8.98789	38.6777	2397.8	4.8	2	2	3	4	2		2
33	married	5	secondary	merchant		urban	primary	attend to house chores		2700	1	yes	no	no	yes	yes	no	no	no	no	yes	no	no	no	no	no	no	no	no		no	no	no	no	no	no	no	8.9878905 38.6776605 2376.0 5.72	8.98789	38.6777	2376	5.72	2	3	2	8	1	2	1
31	married	5	primary	merchant		urban	primary	attend to house chores		4500	1	yes	no	no	yes	yes	no	no	no	no	yes	yes	no	no	no	no	no	no	no		no	no	no	no	no	no	no	8.9877758 38.6776497 2401.0 4.983	8.98778	38.6776	2401	4.983	2	4	2	6	2		2
23	married	2	primary	merchant		urban	primary	merchant		4000	1	yes	no	no	yes	yes	no	no	no	no	yes	no	no	no	no	no	no	no	no		no	no	no	no	no	no	no	9.024135 38.7489633 2364.8 4.3	9.02413	38.749	2364.8	4.3	1			5	2		2
29	married	2	secondary	merchant		urban	primary	attend to house chores		3600	1	yes	no	no	yes	yes	no	no	no	no	yes	no	no	no	no	no	no	no	no		no	no	no	no	no	no	no	9.02414 38.7489717 2364.9 4.4	9.02414	38.749	2364.9	4.4	1			8	1	2	1
26	married	2	secondary	merchant		urban	primary	attend to house chores		8500	1	yes	no	no	yes	yes	no	yes	no	no	yes	no	no	no	no	no	no	no	no		no	no	no	no	no	no	no	9.0242483 38.7490717 2395.6 4.5	9.02425	38.7491	2395.6	4.5	1			5	2		2
22	married	2	higher(college and above)	employed		urban	secondary	student		6000	1	yes	no	no	yes	yes	no	no	no	no	yes	no	no	no	no	no	no	no	no		no	no	no	no	no	no	no	9.0242857 38.748981 2395.6 5.82	9.02429	38.749	2395.6	5.82	1			7	1	1	1
27	married	2	secondary	merchant		urban	primary	employed		6000	1	yes	no	no	yes	yes	no	yes	no	no	yes	no	no	no	no	no	no	no	no		no	no	no	no	no	no	no	9.0242629 38.7490444 2396.1 5.0	9.02426	38.749	2396.1	5	1			5	2		2
26	married	2	secondary	merchant		urban	higher(college and above)	attend to house chores		6500	1	yes	no	no	yes	yes	no	no	no	no	yes	no	no	no	no	no	no	no	no		no	no	no	no	no	no	no	9.0243008 38.7489223 2396.3 4.9	9.0243	38.7489	2396.3	4.9	1			8	1	2	1
26	married	2	higher(college and above)	employed		urban	primary	attend to house chores		3500	1	yes	no	no	yes	yes	no	yes	no	no	yes	no	no	no	no	no	no	no	no		no	no	no	no	no	no	no	9.0240917 38.7487583 2344.2 4.9	9.02409	38.7488	2344.2	4.9	2	2	1	7	1	1	1
19	married	2	no education	daily laborer		urban	primary	daily laborer		2000	1	yes	no	no	yes	yes	no	no	no	no	yes	no	no	no	no	no	no	no	no		no	no	no	no	no	no	no	9.024083 38.7488383 2344.2 7.38	9.02408	38.7488	2344.2	7.38	1			4	2		2
28	married	4	higher(college and above)	employed		urban	secondary	employed		6000	1	yes	no	no	yes	yes	no	yes	no	no	yes	no	no	no	no	no	no	no	no		no	no	no	no	no	no	no	9.02421 38.7488917 2344.0 4.6	9.02421	38.7489	2344	4.6	2	3	3	4	2		2
22	married	2	secondary	merchant		urban	primary	attend to house chores		4700	1	yes	no	no	yes	yes	no	yes	no	no	yes	no	no	no	no	no	no	no	no		no	no	no	no	no	no	no	9.0241231 38.7488334 2344.3 4.9	9.02412	38.7488	2344.3	4.9	1			7	1	1	1
22	married	2	higher(college and above)	employed		urban	primary	attend to house chores		4500	1	yes	no	no	yes	yes	no	yes	no	no	yes	no	no	no	no	no	no	no	no		no	no	no	no	no	no	no	9.02398 38.7490483 2345.3 4.3	9.02398	38.749	2345.3	4.3	1			4	2		2
23	married	2	higher(college and above)	employed		urban	higher(college and above)	employed		7000	1	yes	no	no	yes	yes	no	no	no	no	yes	no	no	no	no	no	no	no	no		no	no	no	no	no	no	no	9.0239236 38.7491239 2345.3 5.333	9.02392	38.7491	2345.3	5.333	1			6	1	1	1
28	married	2	secondary	merchant		urban	primary	merchant		3600	1	yes	no	no	yes	yes	no	no	no	no	yes	no	no	no	no	no	no	no	no		no	no	no	no	no	no	no	9.0240834 38.7490437 2345.5 5.0	9.02408	38.749	2345.5	5	1			9	1	3	1
31	married	4	primary	merchant		urban	primary	merchant		6000	1	yes	no	no	yes	yes	no	no	no	no	yes	no	no	no	no	no	no	no	no		no	no	no	no	no	no	no	9.0241483 38.748785 2345.4 4.7	9.02415	38.7488	2345.4	4.7	2	3	3	6	1	1	1
21	married	2	secondary	merchant		urban	primary	attend to house chores		5000	1	yes	no	no	yes	yes	no	no	no	no	yes	no	no	no	no	no	no	no	no		no	no	no	no	no	no	no	9.0209183 38.7323886 2433.8 4.55	9.02092	38.7324	2433.8	4.55	1			7	1	2	1
23	married	2	higher(college and above)	employed		urban	secondary	attend to house chores		4000	1	yes	no	no	yes	yes	no	no	no	no	yes	no	no	no	no	no	no	no	no		no	no	no	no	no	no	no	9.0209183 38.7323967 2433.7 4.7	9.02092	38.7324	2433.7	4.7	1			4	2		2
30	married	3	primary	merchant		urban	primary	attend to house chores		3800	1	yes	no	no	yes	yes	no	no	no	no	yes	no	no	no	no	no	no	no	no		no	no	no	no	no	no	no	9.0210831 38.7323469 2400.599853515625 4.95	9.02108	38.7323	2400.6	4.95	2	2	3	7	1	1	1
30	married	4	secondary	driver		urban	primary	attend to house chores		4500	1	yes	no	no	yes	yes	no	no	no	no	yes	no	no	no	no	no	no	yes	no		no	no	no	no	no	no	no	8.9016452 38.7679914 2167.3 4.8	8.90165	38.768	2167.3	4.8	2	2	2	6	1	1	1
38	married	6	secondary	merchant		urban	primary	merchant		6000	1	yes	no	no	yes	yes	no	no	no	no	yes	no	no	no	no	no	no	no	no		no	no	no	no	no	no	no	8.9016853 38.7680022 2179.8 6.1	8.90169	38.768	2179.8	6.1	1			8	1	2	1
23	married	3	primary	merchant		urban	primary	attend to house chores		6300	1	yes	no	no	yes	yes	no	no	no	no	yes	no	no	no	no	no	no	no	no		no	no	no	no	no	no	no	8.9016985 38.7679899 2179.8 4.9	8.9017	38.768	2179.8	4.9	2	2	1	7	1	1	1
24	married	3	primary	merchant		urban	no education	attend to house chores		5000	1	yes	no	no	yes	yes	no	no	no	no	yes	no	no	no	no	no	no	no	no		no	no	no	no	no	no	no	8.9015983 38.7679302 2178.9 5.2	8.9016	38.7679	2178.9	5.2	2	2	1	8	1	1	1
22	married	2	secondary	daily laborer		urban	primary	attend to house chores		5000	1	yes	no	no	yes	yes	no	no	no	no	yes	no	no	no	no	no	no	no	no		no	no	no	no	no	no	no	8.9016399 38.7679816 2160.39990234375 3.4	8.90164	38.768	2160.4	3.4	1			6	1	1	1
32	married	5	higher(college and above)	employed		urban	secondary	employed		20000	1	yes	no	no	yes	yes	no	no	no	no	yes	yes	no	no	no	no	no	no	no		no	no	no	no	no	no	no	8.893147 38.8221351 2207.0 8.3	8.89315	38.8221	2207	8.3	2	4	2	7	1	2	1
35	married	6	secondary	merchant		urban	secondary	employed		5000	1	yes	no	no	yes	yes	no	no	no	no	yes	yes	no	no	no	no	no	no	no		no	no	no	no	no	no	no	8.8930882 38.8221803 2213.0 9.2	8.89309	38.8222	2213	9.2	2	4	2	6	1	2	1
22	married	2	primary	employed		urban	secondary	attend to house chores		10000	1	yes	no	no	yes	no	no	no	no	yes	yes	no	no	no	no	no	no	no	no		no	no	no	no	no	no	no	8.9879245 38.6775207 2389.2998046875 34.4	8.98792	38.6775	2389.3	34.4	1			9	1	3	1
24	married	3	primary	driver		urban	primary	attend to house chores		10000	1	yes	no	no	yes	yes	no	no	no	yes	yes	no	no	no	no	no	no	no	no		no	no	no	no	no	no	no	8.9879266 38.6775239 2389.2998046875 32.099	8.98793	38.6775	2389.3	32.099	2	2	3	6	1	2	1
24	married	3	primary	merchant		urban	primary	attend to house chores		2700	1	yes	no	no	yes	yes	no	no	no	yes	yes	no	no	no	no	no	no	no	no		no	no	no	no	no	no	no	8.987765 38.6776883 2414.4 4.4	8.98776	38.6777	2414.4	4.4	2	2	2	6	1	2	1
24	married	3	secondary	daily laborer		urban	primary	attend to house chores		3000	1	yes	no	no	yes	yes	no	no	no	yes	yes	no	no	no	no	no	no	no	no		no	no	no	no	no	no	no	8.9877767 38.6777283 2414.4 3.9	8.98778	38.6777	2414.4	3.9	2	2	3	5	2		2
22	married	3	no education	merchant		urban	primary	attend to house chores		5000	1	yes	no	no	yes	yes	no	no	no	yes	yes	no	no	no	no	no	no	no	no		no	no	no	no	no	no	no	8.9873959 38.6774467 2384.8 4.45	8.9874	38.6774	2384.8	4.45	2	2	3	5	2		2
20	married	2	primary	daily laborer		urban	primary	daily laborer		2000	1	yes	no	no	yes	yes	no	no	no	yes	yes	no	no	no	no	no	no	no	no		no	no	no	no	no	no	no	8.9874833 38.6774817 2372.1 4.0	8.98748	38.6775	2372.1	4	2	2	1	7	1	2	1
22	married	2	secondary	merchant		urban	primary	attend to house chores		6000	1	yes	no	no	yes	yes	no	no	no	yes	yes	yes	no	no	no	no	no	no	no		no	no	no	no	no	no	no	8.9875034 38.6774882 2372.3 3.9	8.9875	38.6775	2372.3	3.9	1			5	2		2
27	married	4	secondary	daily laborer		urban	primary	daily laborer		3000	1	yes	no	no	yes	yes	no	no	no	yes	yes	no	no	no	no	no	no	no	no		no	no	no	no	no	no	no	8.9874383 38.6775333 2393.1 3.9	8.98744	38.6775	2393.1	3.9	2	3	3	7	1	2	1
22	married	2	primary	employed		urban	primary	attend to house chores		2000	1	yes	no	no	yes	yes	no	no	no	yes	yes	no	no	no	no	no	no	no	no		no	no	no	no	no	no	no	8.9879557 38.6775076 2391.5 4.9	8.98796	38.6775	2391.5	4.9	1			7	1	2	1
22	married	2	primary	merchant		urban	primary	attend to house chores		4000	1	yes	no	no	yes	yes	no	no	no	yes	yes	yes	no	no	no	no	no	no	no		no	no	no	no	no	no	no	8.9880123 38.6778034 2472.9 7.166	8.98801	38.6778	2472.9	7.166	1			8	1	3	1
31	married	3	secondary	driver		urban	primary	attend to house chores		6000	1	yes	no	no	yes	yes	no	yes	no	yes	yes	no	no	no	no	no	no	no	no		no	no	no	no	no	no	no	8.9878742 38.6775852 2278.199951171875 4.6	8.98787	38.6776	2278.2	4.6	2	2	2	8	1	2	1
23	married	2	secondary	merchant		urban	primary	attend to house chores		4800	1	yes	no	no	yes	yes	no	yes	no	yes	yes	no	no	no	no	no	no	no	no		no	no	no	no	no	no	no	8.9872069 38.6771447 2389.199951171875 5.1	8.98721	38.6771	2389.2	5.1	1			8	1	2	1
29	married	3	secondary	merchant		urban	primary	merchant		7000	1	yes	no	no	yes	yes	no	yes	no	yes	yes	yes	no	no	no	no	no	no	no		no	no	no	no	no	no	no	8.9878799 38.6777405 2397.8 5.06	8.98788	38.6777	2397.8	5.06	2	2	3	7	2		2
35	married	5	secondary	merchant		urban	primary	attend to house chores		5000	1	yes	no	no	yes	yes	no	no	no	yes	yes	no	no	no	no	no	no	no	no		no	no	no	no	no	no	no	9.02421 38.7489117 2377.4 4.1	9.02421	38.7489	2377.4	4.1	2	4	2	7	1	1	1
28	married	3	higher(college and above)	employed		urban	higher(college and above)	student		5000	1	yes	no	no	yes	yes	no	no	no	yes	yes	no	no	no	no	no	no	no	no		no	no	no	no	no	no	no	9.0242232 38.7489934 2377.4 4.9	9.02422	38.749	2377.4	4.9	2	2	3	6	1	1	1
30	married	3	primary	merchant		urban	primary	merchant		6000	1	yes	no	no	yes	yes	no	yes	no	yes	yes	no	no	no	no	no	no	no	no		no	no	no	no	no	no	no	9.0153734 38.7340419 2365.0 7.433	9.01537	38.734	2365	7.433	2		3	4	2		2
34	married	5	secondary	driver		urban	primary	attend to house chores		4000	1	yes	no	no	yes	yes	no	no	no	yes	yes	no	no	no	no	no	no	no	no		no	no	no	no	no	no	no	9.0242089 38.7489188 2344.1 5.4	9.02421	38.7489	2344.1	5.4	2	3	4	6	2		2
26	married	3	can read and write	merchant		urban	primary	merchant		6000	1	yes	no	no	yes	yes	no	yes	no	yes	yes	yes	no	no	no	no	no	no	no		no	no	no	no	no	no	no	9.0148787 38.7339592 2361.39990234375 4.5	9.01488	38.734	2361.4	4.5	2	2	3	4	2		2
28	married	2	secondary	merchant		urban	primary	attend to house chores		3000	1	yes	no	no	yes	yes	no	no	no	yes	yes	no	no	no	no	no	no	no	no		no	no	no	no	no	no	no	9.0239917 38.7490417 2344.7 4.4	9.02399	38.749	2344.7	4.4	1			8	1	2	1
30	married	4	secondary	merchant		urban	primary	attend to house chores		4500	1	yes	no	no	yes	yes	no	yes	no	yes	yes	yes	no	no	no	no	no	no	no		no	no	no	no	no	no	no	9.0242282 38.7488882 2344.1 4.45	9.02423	38.7489	2344.1	4.45	2	3	1	7	1	1	1
30	married	2	secondary	daily laborer		urban	primary	attend to house chores		4800	1	yes	no	no	yes	yes	no	no	no	yes	yes	no	no	no	no	no	no	no	no		no	no	no	no	no	no	no	9.0240845 38.7489647 2345.2 4.9	9.02408	38.749	2345.2	4.9	2	2	1	5	2		2
21	married	3	higher(college and above)	employed		urban	secondary	employed		6000	1	yes	no	no	yes	yes	no	no	no	yes	yes	yes	no	no	no	no	no	no	no		no	no	no	no	no	no	no	9.0209088 38.7323904 2433.8 4.7	9.02091	38.7324	2433.8	4.7	1			5	2		2
27	married	3	secondary	merchant		urban	primary	attend to house chores		7000	1	yes	no	no	yes	yes	no	no	no	yes	yes	no	no	no	no	no	no	no	no		no	no	no	no	no	no	no	9.0209689 38.7325173 2433.7 4.65	9.02097	38.7325	2433.7	4.65	2	2	4	7	1	1	1
24	married	2	secondary	merchant		urban	primary	merchant		6000	1	yes	no	no	yes	yes	no	no	no	yes	yes	no	no	no	no	no	no	no	no		no	no	no	no	no	no	no	9.0209983 38.7325862 2443.5 4.5	9.021	38.7326	2443.5	4.5	1			7	1	2	1
30	married	2	secondary	daily laborer		urban	secondary	daily laborer		3600	1	yes	no	no	yes	yes	no	no	no	yes	yes	no	no	no	no	no	no	no	no		no	no	no	no	no	no	no	9.0210996 38.732257 2400.599853515625 4.65	9.0211	38.7323	2400.6	4.65	2	2	1	6	2		2
28	married	3	higher(college and above)	employed		urban	primary	attend to house chores		8000	1	yes	no	no	yes	yes	no	no	no	yes	yes	no	no	no	no	no	no	no	no		no	no	no	no	no	no	no	9.0210773 38.7323554 2400.599853515625 4.8	9.02108	38.7324	2400.6	4.8	2	2	3	8	1	2	1
26	married	2	higher(college and above)	employed		urban	secondary	student		6700	1	yes	no	no	yes	yes	no	no	no	yes	yes	no	no	no	no	no	no	no	no		no	no	no	no	no	no	no	8.9016475 38.7679736 2174.5 4.16	8.90165	38.768	2174.5	4.16	2	2	1	7	1	1	1
26	married	2	higher(college and above)	employed		urban	secondary	attend to house chores		5000	1	yes	no	no	yes	yes	no	no	no	yes	yes	no	no	no	no	no	no	no	no		no	no	no	no	no	no	no	8.901645 38.7679814 2167.2 4.6	8.90165	38.768	2167.2	4.6	1			4	2		2
26	married	2	secondary	daily laborer		urban	secondary	daily laborer		4600	1	yes	no	no	yes	yes	no	no	no	yes	yes	no	no	no	no	no	no	no	no		no	no	no	no	no	no	no	8.9016347 38.7679916 2167.4 5.0	8.90163	38.768	2167.4	5	1			6	1	1	1
37	married	6	secondary	merchant		urban	primary	attend to house chores		6000	1	yes	no	no	yes	yes	no	no	no	yes	yes	no	no	no	no	no	no	no	no		no	no	no	no	no	no	no	8.9017499 38.7677715 2157.4 6.62	8.90175	38.7678	2157.4	6.62	2	5	2	7	1	1	1
20	married	2	secondary	employed		urban	primary	merchant		5000	1	yes	no	no	yes	yes	no	no	no	yes	yes	no	no	no	no	no	no	no	no		no	no	no	no	no	no	no	8.9017183 38.7679914 2179.7 4.3	8.90172	38.768	2179.7	4.3	1			7	1	1	1
31	married	3	secondary	driver		urban	secondary	employed		7600	1	no	no	no	yes	yes	no	yes	no	yes	yes	yes	no	no	no	no	no	no	no		no	no	no	no	no	no	no	8.9016883 38.7679583 2179.4 4.8	8.90169	38.768	2179.4	4.8	2	2	5	8	1	2	1
25	married	2	secondary	driver		urban	primary	attend to house chores		5000	1	yes	no	no	yes	yes	no	no	no	yes	yes	no	no	no	no	no	no	no	no		no	no	no	no	no	no	no	8.9016216 38.7679332 2178.8 5.1	8.90162	38.7679	2178.8	5.1	1			6	1	1	1
26	married	2	higher(college and above)	employed		urban	secondary	employed		6200	1	yes	no	no	yes	yes	no	no	no	yes	yes	no	no	no	no	no	no	no	no		no	no	no	no	no	no	no	8.9016451 38.7679642 2178.4 5.1	8.90165	38.768	2178.4	5.1	1			8	1	3	1
31	married	3	secondary	merchant		urban	primary	attend to house chores		6000	1	yes	no	no	yes	yes	no	no	no	yes	yes	no	no	no	no	no	no	no	no		no	no	no	no	no	no	no	8.9016414 38.7679876 2160.39990234375 3.9	8.90164	38.768	2160.4	3.9	2	2	3	6	1	1	1
19	married	2	secondary	merchant		urban	secondary	attend to house chores		6000	1	yes	no	no	yes	yes	no	no	no	yes	yes	no	no	no	no	no	no	no	no		no	no	no	no	no	no	no	8.9016343 38.7679927 2160.39990234375 3.9	8.90163	38.768	2160.4	3.9	1			7	1	1	2
34	married	5	secondary	employed		urban	higher(college and above)	employed		26000	1	yes	no	yes	yes	yes	no	yes	yes	yes	yes	yes	no	no	no	yes	yes	yes	no		no	no	no	no	no	no	no	8.9878533 38.6777952 2344.5 4.22	8.98785	38.6778	2344.5	4.22	2	4	2	6	1	3	1
36	married	5	higher(college and above)	employed		urban	primary	daily laborer		13000	1	yes	yes	yes	no	yes	no	no	yes	no	yes	no	no	no	no	no	no	no	no		no	no	no	no	no	no	no	8.8803638 38.766578 2090.099853515625 6.979	8.88036	38.7666	2090.1	6.979	2	3	3	5	1	1	1
26	married	5	primary	daily laborer		urban	secondary	merchant		3600	1	yes	yes	yes	no	yes	no	yes	yes	yes	yes	yes	no	no	no	no	no	no	no		no	no	no	no	no	no	no	8.9876295 38.6776676 2407.0 7.1	8.98763	38.6777	2407	7.1	2	3	2	8	1	3	1
24	married	3	higher(college and above)	employed		urban	higher(college and above)	employed		9000	1	yes	yes	yes	no	yes	no	yes	yes	yes	yes	no	no	no	no	no	no	no	no		no	no	no	no	no	no	no	8.987359 38.6774892 2396.7 4.883	8.98736	38.6775	2396.7	4.883	2	2	2	4	2		2
35	married	5	secondary	daily laborer		urban	secondary	merchant		6000	1	yes	yes	yes	no	yes	no	no	yes	yes	yes	no	no	no	no	no	no	no	no		no	no	no	no	no	no	no	9.0151919 38.733132 2365.89990234375 4.833	9.01519	38.7331	2365.9	4.833	2	3	2	5	1	2	1
25	married	2	primary	merchant		urban	secondary	attend to house chores		5000	1	yes	yes	yes	no	yes	no	no	yes	yes	yes	no	no	no	no	no	no	no	no		no	no	no	no	no	no	no	9.0152856 38.7331877 2365.89990234375 4.575	9.01529	38.7332	2365.9	4.575	1			4	2		2
32	married	4	no education	merchant		urban	can read and write	attend to house chores		4000	1	yes	yes	yes	no	yes	no	no	yes	yes	yes	yes	no	yes	no	no	no	no	no		no	no	no	no	no	no	no	9.0148833 38.7336638 2361.5 4.733	9.01488	38.7337	2361.5	4.733	2	3	3	4	2		2
25	married	3	secondary	merchant		urban	primary	daily laborer		9000	1	yes	yes	yes	no	yes	no	yes	yes	yes	yes	no	no	no	no	no	no	yes	no		no	no	no	no	no	no	no	8.8804069 38.7666085 2090.099853515625 7.332	8.88041	38.7666	2090.1	7.332	1	2	2	6	1	2	1
25	married	3	secondary	merchant		urban	primary	employed		5000	1	yes	yes	yes	no	yes	no	yes	yes	yes	yes	yes	no	no	no	no	yes	yes	no		no	no	no	no	no	no	no	8.880308 38.7665467 2090.099853515625 4.8	8.88031	38.7665	2090.1	4.8	1			7	1	2	1
25	married	3	higher(college and above)	employed		urban	secondary	attend to house chores		13000	1	yes	no	yes	yes	yes	no	yes	yes	yes	yes	no	no	no	no	yes	no	yes	yes			yes	yes	no	no	no	no	8.880315 38.7665667 2090.599853515625 3.9	8.88031	38.7666	2090.6	3.9	1			8	1	3	1
24	married	2	primary	merchant		urban	primary	merchant		5000	1	yes	yes	yes	no	yes	no	yes	no	yes	yes	no	no	no	no	no	no	no	no		no	no	no	no	no	no	no	9.0152586 38.7344769 2366.099853515625 7.183	9.01526	38.7345	2366.1	7.183	1			6	1	2	1
32	married	5	primary	merchant		urban	can read and write	attend to house chores		4000	1	no	no	yes	yes	yes	no	no	yes	no	yes	no	no	no	no	no	no	no	no		no	no	no	no	no	no	no	8.9877333 38.6777617 2414.4 4.1	8.98773	38.6778	2414.4	4.1	2	4	3	4	2		2
24	married	3	primary	merchant		urban	primary	attend to house chores		4000	1	no	no	yes	yes	yes	no	yes	yes	no	yes	no	no	no	no	no	no	no	no		no	no	no	no	no	no	no	8.9978068 38.6837217 2425.6 4.925	8.99781	38.6837	2425.6	4.925	2	2	1	6	1	1	1
34	married	4	secondary	merchant		urban	primary	merchant		7000	1	yes	no	yes	yes	yes	no	yes	yes	no	yes	no	no	no	no	no	no	no	no		no	no	no	no	no	no	no	8.8803479 38.7665417 2090.599853515625 7.655	8.88035	38.7665	2090.6	7.655	2	2	3	4	2		2
38	single		primary	employed		urban	primary	attend to house chores		7000	1	yes	no	yes	yes	yes	no	yes	yes	yes	yes	yes	no	yes	no	no	no	no	no		no	no	no	no	no	no	no	8.9902436 38.6741166 0.0 2000.0	8.99024	38.6741	0	2000	2	2	4	8	1	4	1
25	married	3	no education	daily laborer		urban	primary	attend to house chores		6000	1	yes	no	yes	yes	yes	no	no	yes	yes	yes	no	no	no	no	no	no	no	no		no	no	no	no	no	no	no	8.9877038 38.6777263 2394.0 4.6	8.9877	38.6777	2394	4.6	2	2	10	8	1	3	1
36	married	5	primary	daily laborer		urban	primary	attend to house chores		3500	1	yes	no	yes	yes	yes	no	yes	yes	yes	yes	no	no	no	no	no	no	no	no		no	no	no	no	no	no	no	8.9876889 38.6776184 2412.0 47.166	8.98769	38.6776	2412	47.166	2	4	2	6	1	2	1
26	married	2	higher(college and above)	driver		urban	secondary	attend to house chores		6000	1	yes	no	yes	yes	yes	no	no	yes	yes	yes	yes	no	no	no	no	no	no	no		no	no	no	no	no	no	no	8.9874157 38.6776429 2434.4 96.0	8.98742	38.6776	2434.4	96	1			4	2	1	2
21	married	2	secondary	daily laborer		urban	secondary	merchant		7000	1	yes	no	yes	yes	yes	no	no	yes	yes	yes	no	no	no	no	no	no	no	no		no	no	no	no	no	no	no	8.9876856 38.6775928 2392.0 5.52	8.98769	38.6776	2392	5.52	1			2	2		2
25	married	3	secondary	daily laborer		urban	secondary	merchant		4500	1	yes	no	yes	yes	yes	no	yes	yes	yes	yes	yes	no	no	no	no	no	no	no		no	no	no	no	no	no	no	8.9875413 38.677533 2407.1 96.0	8.98754	38.6775	2407.1	96	1			6	2	2	1
26	married	3	primary	daily laborer		urban	secondary	merchant		3600	1	yes	no	yes	yes	yes	no	no	yes	yes	yes	yes	no	no	no	no	no	no	no		no	no	no	no	no	no	no	8.9879263 38.6775239 2389.2998046875 77.6	8.98793	38.6775	2389.3	77.6	2	2	4	6	1	2	1
27	married	4	primary	merchant		urban	primary	daily laborer		3000	1	yes	no	yes	yes	yes	no	no	yes	yes	yes	no	no	no	no	no	no	no	no		no	no	no	no	no	no	no	8.987928 38.6775273 2389.2998046875 36.9	8.98793	38.6775	2389.3	36.9	2	2	2	4	2		1
32	married	6	secondary	merchant		urban	primary	attend to house chores		3500	1	yes	no	yes	yes	yes	no	yes	yes	yes	yes	yes	yes	no	no	no	no	no	no		no	no	no	no	no	no	no	8.9879251 38.6775171 2389.2998046875 122.4	8.98793	38.6775	2389.3	122.4	2	5	3	6	2	1	1
24	married	2	higher(college and above)	employed		urban	secondary	merchant		7000	1	yes	no	yes	yes	yes	no	yes	yes	yes	yes	no	no	no	no	no	no	no	no		no	no	no	no	no	no	no	8.9878387 38.677661 2395.5 5.12	8.98784	38.6777	2395.5	5.12	1			8	1	3	1
32	married	5	secondary	merchant		urban	primary	attend to house chores		3600	1	yes	no	yes	yes	yes	no	yes	yes	yes	yes	no	no	no	no	no	no	no	no		no	no	no	no	no	no	no	8.9878433 38.6776767 2396.0 3.9	8.98784	38.6777	2396	3.9	2	2	3	6	1	2	1
25	married	3	primary	daily laborer		urban	secondary	daily laborer		4500	1	yes	no	yes	yes	yes	no	yes	yes	yes	yes	no	no	no	no	no	no	no	no		no	no	no	no	no	no	no	8.9877917 38.6781978 2397.6 4.733	8.98779	38.6782	2397.6	4.733	1			6	1	1	1
24	married	3	higher(college and above)	employed		urban	higher(college and above)	employed		6000	1	yes	no	yes	yes	yes	no	yes	yes	yes	yes	yes	no	yes	no	no	yes	no	no		no	no	no	no	no	no	no	8.9876971 38.6778697 2278.099853515625 5.92	8.9877	38.6779	2278.1	5.92	2	2	2	8	1	3	1
20	married	4	primary	daily laborer		urban	primary	attend to house chores		4000	1	yes	no	yes	yes	yes	no	no	yes	yes	yes	no	no	no	no	no	no	no	no		no	no	no	no	no	no	no	8.9876071 38.677782 2408.4 6.3	8.98761	38.6778	2408.4	6.3	2	2	3	6	1	1	1
29	married	3	higher(college and above)	employed		urban	higher(college and above)	employed		4500	1	yes	no	yes	yes	yes	no	yes	yes	yes	yes	yes	no	no	yes	no	yes	no	no		no	no	no	no	no	no	no	8.9877544 38.6778043 2407.3 7.2	8.98775	38.6778	2407.3	7.2	2	2	4	4	2		1
23	married	3	primary	merchant		urban	primary	merchant		6000	1	yes	no	yes	yes	yes	no	yes	yes	yes	yes	yes	no	no	no	no	no	no	no		no	no	no	no	no	no	no	8.9876636 38.6776997 2407.0 7.75	8.98766	38.6777	2407	7.75	2	3	2	5	2		1
28	married	4	primary	merchant		urban	primary	merchant		5000	1	yes	no	yes	yes	yes	no	yes	yes	yes	yes	no	no	no	no	no	no	no	no		no	no	no	no	no	no	no	8.9876262 38.6777225 2407.1 6.366	8.98763	38.6777	2407.1	6.366	2	2	3	6	2		2
26	married	4	primary	daily laborer		urban	secondary	attend to house chores		6500	1	yes	no	yes	yes	no	no	yes	yes	yes	yes	no	no	no	no	no	no	no	no		no	no	no	no	no	no	no	8.9874634 38.6778671 2408.4 5.04	8.98746	38.6779	2408.4	5.04	1				2
21	married	2	primary	merchant		urban	primary	employed		3400	1	yes	no	yes	yes	yes	no	no	yes	yes	yes	yes	no	no	no	no	no	no	no		no	no	no	no	no	no	no	8.987535 38.6779067 2408.7 5.0	8.98753	38.6779	2408.7	5	1			4	2		2
28	married	4	primary	daily laborer		urban	can read and write	merchant		5000	1	yes	no	yes	yes	yes	no	yes	yes	yes	yes	yes	no	no	no	no	no	no	no		no	no	no	no	no	no	no	8.987953 38.677844 2371.3 9.26	8.98795	38.6778	2371.3	9.26	2	1	2	6	1	1	1
24	divorced		primary	merchant		urban	primary	daily laborer		4600	1	yes	no	yes	yes	yes	no	yes	yes	yes	yes	yes	no	no	no	no	no	no	no		no	no	no	no	no	no	no	8.9878836 38.677792 2380.39990234375 9.08	8.98788	38.6778	2380.4	9.08	2	2	2	6	1	1	1
26	married	4	higher(college and above)	employed		urban	higher(college and above)	employed		7500	1	yes	no	yes	yes	yes	no	yes	yes	yes	yes	yes	no	no	no	no	yes	no	no		no	no	no	no	no	no	no	8.9878133 38.677818 2278.099853515625 4.84	8.98781	38.6778	2278.1	4.84	2	2	3	8	1	2	1
28	married	4	primary	merchant		urban	secondary	attend to house chores		7000	1	yes	no	yes	yes	no	yes	yes	yes	yes	yes	yes	no	no	no	no	no	no	no		no	no	no	no	no	no	no	8.98785 38.6775183 2387.7 5.0	8.98785	38.6775	2387.7	5	2	2	3	4	2		2
24	married	5	can read and write	merchant		urban	primary	merchant		6000	1	yes	no	yes	yes	yes	no	yes	yes	yes	yes	yes	no	no	no	no	no	no	no		no	no	no	no	no	no	no	8.9878492 38.677517 2387.7 4.94	8.98785	38.6775	2387.7	4.94	2	2	3	4	2		1
34	married	5	can read and write	merchant		urban	primary	attend to house chores		5500	1	yes	no	yes	yes	yes	no	yes	yes	yes	yes	no	no	no	no	no	no	no	no		no	no	no	no	no	no	no	8.9878712 38.6775941 2386.6 7.32	8.98787	38.6776	2386.6	7.32	2	3	3	6	1	1	1
23	married	2	secondary	employed		urban	higher(college and above)	employed		3000	1	yes	no	yes	yes	yes	no	no	yes	yes	yes	no	no	no	no	no	no	no	no		no	no	no	no	no	no	no	8.987559 38.6775112 2389.2998046875 4.985	8.98756	38.6775	2389.3	4.985	2	2	1	4	1	1	1
27	married	4	higher(college and above)	employed		urban	secondary	attend to house chores		5000	1	yes	no	yes	yes	yes	no	yes	yes	yes	yes	no	no	no	no	no	no	no	no		no	no	no	no	no	no	no	8.9876048 38.677598 2427.3 4.966	8.9876	38.6776	2427.3	4.966	2	2	2	6	1	2	1
23	married	3	secondary	daily laborer		urban	secondary	attend to house chores		3000	1	yes	no	yes	yes	yes	no	no	yes	yes	yes	no	no	no	no	no	no	no	no		no	no	no	no	no	no	no	8.9880108 38.6774721 2327.1 6.5	8.98801	38.6775	2327.1	6.5	2	2	2	5	2	1	2
35	married	4	secondary	daily laborer		urban	primary	merchant		4300	1	yes	no	yes	yes	yes	no	no	yes	yes	yes	no	no	no	no	no	no	no	no		no	no	no	no	no	no	no	8.9876258 38.6775991 2402.9 4.983	8.98763	38.6776	2402.9	4.983	2	3	4	7	1	2	1
28	married	2	higher(college and above)	employed		urban	secondary	attend to house chores		4300	1	yes	no	yes	yes	yes	no	yes	yes	yes	yes	no	no	no	no	no	no	no	no		no	no	no	no	no	no	no	8.9877298 38.6776413 2414.3 7.85	8.98773	38.6776	2414.3	7.85	1			8	1	2	1
33	married	4	secondary	merchant		urban	secondary	merchant		5600	1	yes	no	yes	yes	yes	no	yes	yes	yes	yes	yes	no	no	no	no	no	no	no		no	no	no	no	no	no	no	8.9874367 38.6773917 2374.5 4.6	8.98744	38.6774	2374.5	4.6	2	3	3	4	2		2
33	married	5	primary	merchant		urban	primary	attend to house chores		3000	1	no	no	yes	yes	yes	no	no	yes	yes	yes	no	no	no	no	no	no	no	no		no	no	no	no	no	no	no	8.9874533 38.6774683 2375.0 4.5	8.98745	38.6775	2375	4.5	1	2	2	6	1		2
23	married	2	higher(college and above)	employed		urban	higher(college and above)	employed		7500	1	yes	no	yes	yes	yes	no	no	yes	yes	yes	no	no	no	no	no	no	no	no		no	no	no	no	no	no	no	8.987665 38.677565 2411.1 4.983	8.98766	38.6776	2411.1	4.983	1			8	1	3	1
34	married	6	secondary	merchant		urban	secondary	merchant		8000	1	yes	no	yes	yes	yes	no	yes	yes	yes	yes	no	no	no	no	no	no	no	no		no	no	no	no	no	no	no	8.9878717 38.6775483 2377.3 4.7	8.98787	38.6775	2377.3	4.7	2	3	2	6	1	1	1
27	married	3	secondary	merchant		urban	primary	merchant		25000	1	yes	no	yes	yes	yes	no	yes	yes	yes	yes	yes	no	no	no	no	yes	yes	no		no	no	no	no	no	no	no	8.9878882 38.6775462 2377.3 4.4	8.98789	38.6775	2377.3	4.4	2	2	3	8	1	3	1
28	married	4	primary	daily laborer		urban	primary	attend to house chores		4800	1	yes	no	yes	yes	yes	no	yes	yes	yes	yes	no	no	no	no	no	no	no	no		no	no	no	no	no	no	no	8.9878316 38.6775662 2377.3 4.4	8.98783	38.6776	2377.3	4.4	2	2	4	8	1	2	1
30	married	3	primary	daily laborer		urban	primary	merchant		6000	1	yes	no	yes	yes	yes	no	no	yes	yes	yes	yes	no	no	no	no	no	no	no		no	no	no	no	no	no	no	8.98789 38.6776183 2377.3 3.9	8.98789	38.6776	2377.3	3.9	2	3	2	6	1	2	1
32	married	4	secondary	merchant		urban	primary	attend to house chores		8000	1	yes	no	yes	yes	yes	no	yes	yes	yes	yes	yes	no	no	no	no	no	no	no		no	no	no	no	no	no	no	8.9878783 38.6776133 2377.3 3.9	8.98788	38.6776	2377.3	3.9	1		2	6	1	2	1
24	married	4	primary	daily laborer		urban	primary	attend to house chores		2500	1	yes	no	yes	yes	yes	no	no	yes	yes	yes	no	no	no	no	no	no	no	no		no	no	no	no	no	no	no	8.987885 38.6776067 2377.3 3.9	8.98789	38.6776	2377.3	3.9	2	2	4	7	1	2	1
36	married	6	higher(college and above)	employed		urban	higher(college and above)	employed		22000	1	yes	no	yes	yes	yes	no	yes	yes	yes	yes	yes	no	no	no	no	yes	no	no		no	no	no	no	no	no	no	8.9878839 38.6776286 2376.7 6.366	8.98788	38.6776	2376.7	6.366	2	3	4	6	1	2	1
28	married	5	secondary	merchant		urban	secondary	attend to house chores		4000	1	yes	no	yes	yes	yes	yes	yes	yes	yes	yes	yes	no	no	no	no	no	no	no		no	no	no	no	no	no	no	8.9878263 38.677708 2417.8 6.366	8.98783	38.6777	2417.8	6.366	2	3	2	8	1	3	1
31	married	5	primary	driver		urban	primary	daily laborer		3500	1	yes	no	yes	yes	yes	no	no	yes	yes	yes	no	no	no	no	no	no	no	no		no	no	no	no	no	no	no	8.9877735 38.677775 2414.2 4.9	8.98777	38.6778	2414.2	4.9	1			7	1	2	1
26	married	3	primary	employed		urban	secondary	employed		4500	1	yes	no	yes	yes	yes	no	no	yes	yes	yes	yes	no	no	no	no	no	no	no		no	no	no	no	no	no	no	8.9877852 38.6777795 2414.3 4.5	8.98779	38.6778	2414.3	4.5	2	2	4	9	1	4	1
27	married	3	secondary	employed		urban	primary	attend to house chores		3500	1	yes	no	yes	yes	yes	no	no	yes	yes	yes	yes	no	no	no	no	no	no	no		no	no	no	no	no	no	no	8.987417 38.6774854 2384.7 5.033	8.98742	38.6775	2384.7	5.033	2	2	3	7	1	2	1
21	married	2	primary	daily laborer		urban	primary	attend to house chores		3000	1	yes	no	yes	yes	yes	no	no	yes	yes	yes	no	no	no	no	no	no	no	no		no	no	no	no	no	no	no	8.9874764 38.6772815 2384.4 4.3	8.98748	38.6773	2384.4	4.3	2	2	1	5	2	1	1
36	widowed		can read and write	daily laborer		urban	no education	attend to house chores		1000	1	yes	no	yes	yes	no	no	no	yes	yes	yes	no	no	no	no	no	no	no	no		no	no	no	no	no	no	no	8.9874781 38.6774781 2372.1 4.05	8.98748	38.6775	2372.1	4.05	2	2	4	5	2		2
24	married	4	primary	driver		urban	primary	employed		3500	1	yes	no	yes	yes	yes	no	no	yes	yes	yes	no	no	no	no	no	no	no	no		no	no	no	no	no	no	no	8.98749 38.6774917 2372.2 4.0	8.98749	38.6775	2372.2	4	2	2		7	1	3	1
27	married	3	higher(college and above)	employed		urban	primary	attend to house chores		4000	1	yes	no	yes	yes	yes	no	yes	yes	yes	yes	yes	no	no	no	no	no	no	no		no	no	no	no	no	no	no	8.9875167 38.6774767 2372.3 4.1	8.98752	38.6775	2372.3	4.1	2	2	6	9	1	4	1
22	married	2	secondary	employed		urban	secondary	attend to house chores		3000	1	yes	no	yes	yes	yes	no	no	yes	yes	yes	no	no	no	no	no	no	no	no		no	no	no	no	no	no	no	8.987495 38.6774933 2372.2 4.1	8.98749	38.6775	2372.2	4.1	1			5	1	2	1
31	married	4	secondary	merchant		urban	higher(college and above)	attend to house chores		2000	1	yes	no	yes	yes	yes	no	yes	yes	yes	yes	no	no	no	no	no	no	no	no		no	no	no	no	no	no	no	8.9872054 38.6777073 2385.8 5.3	8.98721	38.6777	2385.8	5.3	2	3	3	4	2		2
19	married	2	secondary	employed		urban	primary	employed		6000	1	yes	no	yes	yes	yes	no	yes	yes	yes	yes	yes	no	no	no	no	no	no	no		no	no	no	no	no	no	no	8.9872645 38.6774194 2386.0 4.7	8.98726	38.6774	2386	4.7	1			4	2		2
19	married	2	higher(college and above)	employed		urban	higher(college and above)	student		5300	1	yes	no	yes	yes	yes	no	yes	yes	yes	yes	no	no	no	no	no	no	no	no		no	no	no	no	no	no	no	8.9977383 38.683375 2410.3 4.0	8.99774	38.6834	2410.3	4	1			4	2		2
25	married	2	primary	daily laborer		urban	primary	merchant		4000	1	yes	no	yes	yes	yes	no	no	yes	yes	yes	yes	no	no	no	no	no	no	no		no	no	no	no	no	no	no	8.99773 38.68362 2426.1 4.5	8.99773	38.6836	2426.1	4.5	1			4	2		2
24	married	3	secondary	merchant		urban	primary	student		4500	1	yes	no	yes	yes	yes	no	yes	yes	yes	yes	yes	no	no	no	no	no	no	no		no	no	no	no	no	no	no	8.997765 38.6836467 2426.1 4.2	8.99776	38.6836	2426.1	4.2	1			7	1	2	1
26	married	4	higher(college and above)	employed		urban	higher(college and above)	student		6500	1	yes	no	yes	yes	yes	no	yes	yes	yes	yes	no	no	no	no	no	no	no	no		no	no	no	no	no	no	no	8.9878584 38.677823 2405.3 7.82	8.98786	38.6778	2405.3	7.82	2	3	2	6	1	1	1
23	married	2	primary	merchant		urban	higher(college and above)	employed		4500	1	yes	no	yes	yes	yes	no	yes	yes	yes	yes	no	no	no	no	no	no	no	no		no	no	no	no	no	no	no	8.997726 38.6833845 2410.7998046875 4.983	8.99773	38.6834	2410.8	4.983	1			4	2		2
26	married	2	primary	daily laborer		urban	primary	employed		4500	1	yes	no	yes	yes	yes	no	yes	yes	yes	yes	no	no	no	no	no	no	no	no		no	no	no	no	no	no	no	8.9977001 38.6833125 2410.7998046875 3.9	8.9977	38.6833	2410.8	3.9	1			5	2		2
34	married	4	secondary	merchant		urban	secondary	merchant		12000	1	yes	no	yes	yes	yes	no	yes	yes	yes	yes	yes	no	yes	no	no	no	no	no		no	no	no	no	no	no	no	8.9976985 38.6832785 2410.7998046875 3.6	8.9977	38.6833	2410.8	3.6	2	3	2	5	1	2	1
25	married	2	higher(college and above)	employed		urban	higher(college and above)	employed		6000	1	yes	no	yes	yes	yes	no	yes	yes	yes	yes	yes	no	no	no	no	no	no	no		no	no	no	no	no	no	no	8.9976792 38.6832838 2410.7998046875 3.9	8.99768	38.6833	2410.8	3.9	1			5	2		2
24	married	3	secondary	daily laborer		urban	primary	attend to house chores		4000	1	yes	no	yes	yes	yes	no	no	yes	yes	yes	no	no	no	no	no	no	no	no		no	no	no	no	no	no	no	8.9976711 38.6832732 2410.7998046875 3.9	8.99767	38.6833	2410.8	3.9	1			4	2		2
28	married	4	higher(college and above)	employed		urban	higher(college and above)	employed		7000	1	yes	no	yes	yes	yes	no	yes	yes	yes	yes	yes	no	no	no	no	no	no	no		no	no	no	no	no	no	no	8.9977063 38.6832743 2410.7998046875 3.78	8.99771	38.6833	2410.8	3.78	2	3	2	5	2		2
24	married	4	secondary	merchant		urban	primary	merchant		5000	1	yes	no	yes	yes	yes	no	no	yes	yes	yes	no	no	no	no	no	no	no	no		no	no	no	no	no	no	no	8.9978132 38.683634 2410.7998046875 4.94	8.99781	38.6836	2410.8	4.94	2	2	2	5	2		2
26	married	4	secondary	merchant		urban	secondary	attend to house chores		6000	1	yes	no	yes	yes	yes	no	yes	yes	yes	yes	no	no	no	no	no	no	no	no		no	no	no	no	no	no	no	8.9977229 38.6835494 2410.099853515625 5.266	8.99772	38.6835	2410.1	5.266	2	2	2	4	2		2
26	married	3	secondary	merchant		urban	secondary	attend to house chores		5000	1	yes	no	yes	yes	yes	no	yes	yes	yes	yes	no	no	no	no	no	no	no	no		no	no	no	no	no	no	no	8.9876783 38.6776901 2388.2 5.833	8.98768	38.6777	2388.2	5.833	1			6	1	2	1
27	married	5	primary	merchant		urban	primary	merchant		30000	1	yes	no	yes	yes	yes	no	yes	yes	yes	yes	yes	no	no	no	no	yes	yes	no		no	no	no	no	no	no	no	8.9878602 38.6777045 2396.9 5.433	8.98786	38.6777	2396.9	5.433	2	3	2	6	1	2	1
21	married	2	higher(college and above)	employed		urban	higher(college and above)	employed		17000	1	yes	no	yes	yes	yes	no	no	yes	yes	yes	no	no	no	no	no	no	no	no		no	no	no	no	no	no	no	8.9878313 38.6777547 2395.0 4.85	8.98783	38.6778	2395	4.85	1	1		4	2		2
22	married	2	primary	daily laborer		urban	secondary	merchant		5000	1	yes	no	yes	yes	yes	no	no	yes	yes	yes	no	yes	no	no	no	no	no	no		no	no	no	no	no	no	no	8.9976767 38.6832683 2410.7998046875 3.9	8.99768	38.6833	2410.8	3.9	1			5	1		2
28	married	5	secondary	daily laborer		urban	can read and write	merchant		8000	1	yes	no	yes	yes	yes	no	yes	yes	yes	yes	no	no	no	no	no	no	no	no		no	no	no	no	no	no	no	8.9878376 38.6778027 2421.8 6.68	8.98784	38.6778	2421.8	6.68	2	3	2	4	2		2
22	married	2	higher(college and above)	employed		urban	higher(college and above)	employed		8000	1	yes	no	yes	yes	yes	no	yes	yes	yes	yes	no	no	no	no	no	no	yes	no		no	no	no	no	no	no	no	8.99768 38.6832874 2410.7998046875 3.9	8.99768	38.6833	2410.8	3.9	1			4	2		2
23	married	3	higher(college and above)	merchant		urban	primary	merchant		7200	1	yes	no	yes	yes	yes	no	yes	yes	yes	yes	no	no	no	no	no	no	no	no		no	no	no	no	no	no	no	8.9874417 38.6775367 2393.1 3.9	8.98744	38.6775	2393.1	3.9	2	2	1	5	2		2
34	married	5	primary	merchant		urban	primary	attend to house chores		4300	1	yes	no	yes	yes	yes	no	no	yes	yes	yes	no	no	no	no	no	no	no	no		no	no	no	no	no	no	no	8.9874927 38.6774575 2393.1 4.85	8.98749	38.6775	2393.1	4.85	2	4	2	9	1	2	1
24	married	3	primary	daily laborer		urban	primary	attend to house chores		2000	1	yes	no	yes	yes	yes	no	no	yes	yes	yes	no	no	no	no	no	no	no	no		no	no	no	no	no	no	no	8.9873851 38.6772607 2389.199951171875 5.3	8.98739	38.6773	2389.2	5.3	1	2	1	5	2		2
30	married	3	primary	merchant		urban	primary	daily laborer		6500	1	yes	no	yes	yes	yes	no	yes	yes	yes	yes	yes	no	no	no	no	no	no	no		no	no	no	no	no	no	no	8.9872481 38.6775427 2449.0 4.9	8.98725	38.6775	2449	4.9	2	3	2	7	1	2	1
38	married	7	secondary	merchant		urban	primary	attend to house chores		5000	1	yes	no	yes	yes	yes	no	yes	yes	yes	yes	yes	no	no	no	no	no	no	no		no	no	no	no	no	no	no	8.9873467 38.6773873 2448.2 4.9	8.98735	38.6774	2448.2	4.9	2	5	2	7	2		2
25	married	2	higher(college and above)	employed		urban	secondary	attend to house chores		8000	1	yes	no	yes	yes	yes	no	yes	yes	yes	yes	yes	no	no	no	no	no	no	no		no	no	no	no	no	no	no	8.9878037 38.6777762 2401.7 4.7	8.9878	38.6778	2401.7	4.7	2	2	2	4	2		2
23	married	2	primary	merchant		urban	primary	attend to house chores		7000	1	yes	no	yes	yes	yes	no	yes	yes	yes	yes	no	no	no	no	no	no	no	no		no	no	no	no	no	no	no	8.9877735 38.6782439 2289.8 6.35	8.98777	38.6782	2289.8	6.35	1			6	1	2	1
26	married	2	primary	daily laborer		urban	primary	attend to house chores		4500	1	yes	no	yes	yes	yes	no	yes	yes	yes	yes	no	no	no	no	no	no	no	no		no	no	no	no	no	no	no	8.987815 38.67776 2401.1 3.9	8.98781	38.6778	2401.1	3.9	2	2	3	4	1	1	1
25	married	2	primary	merchant		urban	secondary	merchant		8000	1	yes	no	yes	yes	yes	no	yes	yes	yes	yes	yes	no	no	no	no	no	no	no		no	no	no	no	no	no	no	8.9878167 38.677755 2401.1 3.9	8.98782	38.6778	2401.1	3.9	1			6	1	2	1
21	married	2	secondary	daily laborer		urban	primary	merchant		9000	1	yes	no	yes	yes	yes	no	no	yes	yes	yes	no	no	no	no	no	no	no	no		no	no	no	no	no	no	no	8.9877983 38.67779 2400.4 3.9	8.9878	38.6778	2400.4	3.9	1			8	1	4	1
20	married	2	primary	merchant		urban	primary	attend to house chores		6000	1	yes	no	yes	yes	yes	no	no	yes	yes	yes	no	no	no	no	no	no	no	no		no	no	no	no	no	no	no	8.9878167 38.6777517 2400.1 3.9	8.98782	38.6778	2400.1	3.9	1			6	2		2
35	married	5	secondary	daily laborer		urban	secondary	attend to house chores		5000	1	yes	no	yes	yes	yes	no	yes	yes	yes	yes	yes	no	no	no	no	no	no	no		no	no	no	no	no	no	no	8.98781 38.67774 2400.0 3.9	8.98781	38.6777	2400	3.9	2	5	2	6	2		2
35	married	4	higher(college and above)	employed		urban	secondary	attend to house chores		12000	1	yes	no	yes	yes	yes	no	yes	yes	yes	yes	no	no	no	no	no	no	no	no		no	no	no	no	no	no	no	9.0242366 38.7488898 2377.4 4.3	9.02424	38.7489	2377.4	4.3	2	3	2	7	1	2	1
24	married	2	higher(college and above)	employed		urban	primary	attend to house chores		6000	1	yes	no	yes	yes	yes	no	no	yes	yes	yes	yes	no	no	no	no	no	no	no		no	no	no	no	no	no	no	9.0242183 38.7489434 2377.6 4.7	9.02422	38.7489	2377.6	4.7	1			9	1	4	1
37	married	6	higher(college and above)	employed		urban	secondary	employed		9000	1	yes	no	yes	yes	yes	yes	yes	yes	yes	yes	yes	no	no	no	no	no	no	no		no	no	no	no	no	no	no	9.0242567 38.7489317 2377.6 4.8	9.02426	38.7489	2377.6	4.8	2	5	3	8	1	2	1
34	married	5	secondary	driver		urban	primary	attend to house chores		5000	1	yes	no	yes	yes	yes	yes	yes	yes	yes	yes	yes	no	no	no	no	yes	no	no		no	no	no	no	no	no	no	9.0242373 38.7490592 2395.6 6.275	9.02424	38.7491	2395.6	6.275	2	4	4	8	1	2	1
28	married	3	secondary	merchant		urban	primary	merchant		6000	1	yes	no	yes	yes	yes	no	no	yes	yes	yes	no	no	no	no	no	no	no	no		no	no	no	no	no	no	no	9.024265 38.7490549 2395.6 4.966	9.02426	38.7491	2395.6	4.966	2	2	5	6	1	1	1
28	married	4	higher(college and above)	merchant		urban	higher(college and above)	employed		25000	1	yes	no	yes	yes	yes	no	yes	yes	yes	yes	yes	no	no	yes	no	yes	no	no		no	no	no	no	no	no	no	9.0149605 38.7337765 2361.39990234375 6.06	9.01496	38.7338	2361.4	6.06	2	3	2	4	2		2
32	married	3	secondary	merchant		urban	primary	daily laborer		6000	1	yes	no	yes	yes	yes	no	yes	yes	yes	yes	yes	no	no	no	no	no	no	no		no	no	no	no	no	no	no	9.0149345 38.7337615 2361.39990234375 5.0	9.01493	38.7338	2361.4	5	2	2	6	4	1	2	1
25	married	2	primary	daily laborer		urban	secondary	daily laborer		5800	1	yes	no	yes	yes	yes	no	yes	yes	yes	yes	no	no	no	no	no	no	no	no		no	no	no	no	no	no	no	9.0149444 38.7338077 2361.39990234375 4.533	9.01494	38.7338	2361.4	4.533	2			5	1	2	1
32	married	3	primary	merchant		urban	secondary	merchant		9000	1	yes	no	yes	yes	yes	no	yes	yes	yes	yes	no	no	no	no	no	no	no	no		no	no	no	no	no	no	no	9.0149267 38.7338165 2381.2 4.52	9.01493	38.7338	2381.2	4.52	2	3	2	6	1	2	1
30	married	3	primary	merchant		urban	primary	daily laborer		6000	1	yes	no	yes	yes	yes	no	yes	yes	yes	yes	yes	no	no	no	no	no	no	no		no	no	no	no	no	no	no	9.0148919 38.7338787 2381.3 4.72	9.01489	38.7339	2381.3	4.72	2	3	2	5	1	2	1
24	married	3	secondary	merchant		urban	higher(college and above)	employed		17000	1	yes	no	yes	yes	yes	no	yes	yes	yes	yes	yes	no	no	no	no	yes	no	no		no	no	no	no	no	no	no	9.0148637 38.7337089 2375.9 4.88	9.01486	38.7337	2375.9	4.88	2	2	2	4	2		2
26	single		no education	merchant		urban	primary	employed		5000	1	yes	no	yes	yes	yes	no	yes	yes	yes	yes	no	no	no	no	no	no	no	no		no	no	no	no	no	no	no	9.0147338 38.7340838 2361.39990234375 6.0	9.01473	38.7341	2361.4	6	2	2	3	4	2		2
27	married	3	higher(college and above)	employed		urban	higher(college and above)	employed		11000	1	yes	no	yes	yes	yes	no	yes	yes	yes	yes	yes	no	no	no	no	no	no	no		no	no	no	no	no	no	no	9.0241911 38.7488933 2343.5 6.74	9.02419	38.7489	2343.5	6.74	2	2	3	7	1	2	1
25	married	3	primary	daily laborer		urban	primary	merchant		5000	1	yes	no	yes	yes	yes	no	yes	yes	yes	yes	no	no	no	no	no	no	no	no		no	no	no	no	no	no	no	9.015448 38.7344066 2362.099853515625 4.9	9.01545	38.7344	2362.1	4.9	2	2	2	4	1	2	1
32	married	5	higher(college and above)	employed		urban	secondary	merchant		29000	1	yes	no	yes	yes	yes	no	yes	yes	yes	yes	yes	no	no	no	no	no	no	no		no	no	no	no	no	no	no	9.0154705 38.7344945 2364.0 7.7	9.01547	38.7345	2364	7.7	2	3	4	4	1	1	1
26	married	3	primary	merchant		urban	can read and write	merchant		7000	1	yes	no	yes	yes	yes	no	yes	yes	yes	yes	yes	no	no	no	no	no	no	no		no	no	no	no	no	no	no	9.0151938 38.7345266 2373.39990234375 5.05	9.01519	38.7345	2373.4	5.05	2	2	4	6	1	2	1
32	married	4	primary	employed		urban	primary	attend to house chores		9000	1	yes	no	yes	yes	yes	no	yes	yes	yes	yes	yes	no	no	no	no	no	no	no		no	no	no	no	no	no	no	9.0155033 38.7344405 2360.099853515625 4.871	9.0155	38.7344	2360.1	4.871	2	3	4	6	1	2	1
34	married	4	higher(college and above)	employed		urban	higher(college and above)	employed		22000	1	yes	no	yes	yes	yes	no	yes	yes	yes	yes	yes	no	no	no	no	no	no	no		no	no	no	no	no	no	no	9.015131 38.7346677 2364.0 6.3	9.01513	38.7347	2364	6.3	2	3	3	4	2		2
24	married	3	higher(college and above)	employed		urban	higher(college and above)	employed		14000	1	yes	no	yes	yes	yes	no	yes	yes	yes	yes	no	no	no	no	no	no	no	no		no	no	no	no	no	no	no	9.0153967 38.7333911 2365.89990234375 4.72	9.0154	38.7334	2365.9	4.72	1			5	1	2	1
28	married	4	secondary	merchant		urban	higher(college and above)	attend to house chores		10000	1	yes	no	yes	yes	yes	no	yes	yes	yes	yes	no	no	no	no	no	no	no	no		no	no	no	no	no	no	no	9.0152214 38.7331601 2365.89990234375 4.733	9.01522	38.7332	2365.9	4.733	2	3	3	4	2		2
24	married	2	primary	daily laborer		urban	primary	merchant		7000	1	yes	no	yes	yes	yes	yes	yes	yes	yes	yes	no	no	no	no	no	no	no	no		no	no	no	no	no	no	no	9.0153954 38.7334552 2365.89990234375 3.88	9.0154	38.7335	2365.9	3.88	1			5	1	1	1
26	married	3	primary	merchant		urban	secondary	merchant		18000	1	yes	no	yes	yes	yes	no	yes	yes	yes	yes	yes	no	no	no	no	yes	yes	no		no	no	no	no	no	no	no	9.0151934 38.7344665 2350.5 4.7	9.01519	38.7345	2350.5	4.7	2	2	3	4	2		2
25	married	3	higher(college and above)	employed		urban	higher(college and above)	employed		10000	1	yes	no	yes	yes	yes	no	yes	yes	yes	yes	no	no	no	no	no	no	no	no		no	no	no	no	no	no	no	9.0153183 38.7333333 2365.89990234375 4.3	9.01532	38.7333	2365.9	4.3	1			5	1	2	1
29	married	3	primary	daily laborer		urban	primary	attend to house chores		10000	1	yes	no	yes	yes	yes	no	no	yes	yes	yes	no	no	no	no	no	no	no	no		no	no	no	no	no	no	no	9.0152787 38.733395 2365.89990234375 4.4	9.01528	38.7334	2365.9	4.4	2	2	3	4	2		2
26	married	4	higher(college and above)	employed		urban	higher(college and above)	employed		10000	1	yes	no	yes	yes	yes	no	yes	yes	yes	yes	yes	no	no	no	no	yes	no	no		no	no	no	no	no	no	no	9.0153283 38.7331601 2365.89990234375 4.5	9.01533	38.7332	2365.9	4.5	1			8	1	3	1
20	married	2	secondary	merchant		urban	primary	attend to house chores		5000	1	yes	no	yes	yes	yes	no	yes	yes	yes	yes	no	no	no	no	no	no	no	no		no	no	no	no	no	no	no	9.0240503 38.7488845 2344.5 4.95	9.02405	38.7489	2344.5	4.95	1			4	2		2
36	married	6	secondary	employed		urban	secondary	employed		5000	1	yes	no	yes	yes	yes	no	yes	yes	yes	yes	yes	no	no	no	no	no	no	no		no	no	no	no	no	no	no	9.0240635 38.7489078 2344.8 5.4	9.02406	38.7489	2344.8	5.4	2	5	2	8	1	2	1
38	married	5	secondary	merchant		urban	primary	attend to house chores		7000	1	yes	no	yes	yes	yes	no	yes	yes	yes	yes	yes	no	no	no	no	no	no	no		no	no	no	no	no	no	no	9.0241554 38.7488779 2345.1 4.983	9.02416	38.7489	2345.1	4.983	2	4	2	9	1	3	1
32	married	5	higher(college and above)	employed		urban	secondary	attend to house chores		6500	1	yes	no	yes	yes	yes	no	yes	yes	yes	yes	yes	no	no	no	no	no	no	no		no	no	no	no	no	no	no	9.0241017 38.74877 2345.7 4.3	9.0241	38.7488	2345.7	4.3	2	4	4	7	1	2	1
20	married	2	secondary	employed		urban	primary	attend to house chores		4000	1	yes	no	yes	yes	yes	no	yes	yes	yes	yes	no	no	no	no	no	no	no	no		no	no	no	no	no	no	no	9.0209 38.7323802 2433.8 4.7	9.0209	38.7324	2433.8	4.7	1			8	1	2	1
29	married	3	secondary	merchant		urban	secondary	merchant		10000	1	yes	no	yes	yes	yes	no	yes	yes	yes	yes	yes	no	no	no	no	no	no	no		no	no	no	no	no	no	no	9.0209065 38.73239 2433.8 4.7	9.02091	38.7324	2433.8	4.7	2	3	2	5	1	1	1
22	married	4	primary	merchant		urban	primary	merchant		10000	1	yes	no	yes	yes	yes	no	yes	yes	yes	yes	yes	no	no	no	no	no	no	no		no	no	no	no	no	no	no	9.0210042 38.7325339 2451.4 4.8	9.021	38.7325	2451.4	4.8	1			5	2		2
32	married	4	secondary	merchant		urban	primary	attend to house chores		8200	1	yes	no	yes	yes	yes	no	yes	yes	yes	yes	no	no	no	no	no	no	no	no		no	no	no	no	no	no	no	9.021078 38.7322666 2400.599853515625 5.52	9.02108	38.7323	2400.6	5.52	2	3	4	6	1	1	1
32	married	4	higher(college and above)	employed		urban	secondary	attend to house chores		6000	1	yes	no	yes	yes	yes	no	no	yes	yes	yes	no	no	no	no	no	no	no	no		no	no	no	no	no	no	no	9.0211052 38.732313 2400.599853515625 3.98	9.02111	38.7323	2400.6	3.98	2	3	3	5	2		2
33	married	4	secondary	merchant		urban	primary	attend to house chores		9500	1	yes	no	yes	yes	yes	no	yes	yes	yes	yes	yes	no	no	no	no	no	no	no		no	no	no	no	no	no	no	9.02108 38.7323021 2400.599853515625 4.36	9.02108	38.7323	2400.6	4.36	2	3	3	9	1	3	1
29	married	4	higher(college and above)	employed		urban	secondary	attend to house chores		10000	1	yes	no	yes	yes	yes	no	yes	yes	yes	yes	no	no	no	no	no	no	no	no		no	no	no	no	no	no	no	9.0148399 38.7337011 2361.5 3.96	9.01484	38.7337	2361.5	3.96	2	2	4	6	1	2	1
26	married	3	can read and write	daily laborer		urban	primary	daily laborer		8000	1	yes	no	yes	yes	yes	no	yes	yes	yes	yes	yes	no	no	no	no	no	no	no		no	no	no	no	no	no	no	9.0148371 38.7336646 2361.5 4.7	9.01484	38.7337	2361.5	4.7	1			7	1	3	1
27	married	4	can read and write	daily laborer		urban	primary	merchant		7000	1	yes	no	yes	yes	yes	no	yes	yes	yes	yes	no	no	no	no	no	no	no	no		no	no	no	no	no	no	no	8.8803617 38.7665938 2092.0 4.54	8.88036	38.7666	2092	4.54	1			7	1	3	1
34	married	4	primary	daily laborer		urban	can read and write	merchant		9000	1	yes	no	yes	yes	yes	no	yes	yes	yes	yes	no	no	no	no	no	no	no	no		no	no	no	no	no	no	no	8.8803608 38.7665614 2090.099853515625 4.38	8.88036	38.7666	2090.1	4.38	2	2	5	6	1	2	1
25	married	3	can read and write	daily laborer		urban	primary	attend to house chores		7000	1	yes	no	yes	yes	yes	no	no	yes	yes	yes	no	no	no	no	no	no	no	no		no	no	no	no	no	no	no	8.9016874 38.768014 2167.0 3.9	8.90169	38.768	2167	3.9	2	2	1	7	1	1	1
37	married	5	secondary	merchant		urban	secondary	merchant		9500	1	yes	no	yes	yes	yes	no	no	yes	yes	yes	no	no	no	no	no	no	yes	no		no	no	no	no	no	no	no	8.901653 38.7680183 2167.1 5.0	8.90165	38.768	2167.1	5	2	4	2	9	1	3	1
28	married	3	secondary	driver		urban	primary	merchant		7000	1	yes	no	yes	yes	yes	no	yes	yes	yes	yes	no	no	no	no	no	no	no	no		no	no	no	no	no	no	no	8.90166 38.7679996 2167.3 4.9	8.90166	38.768	2167.3	4.9	2	2	3	5	2		2
40	married	9	higher(college and above)	employed		urban	no education	attend to house chores		7000	1	yes	no	yes	yes	yes	no	yes	yes	yes	yes	yes	no	no	no	no	no	no	no		no	no	no	no	no	no	no	8.9015947 38.7679849 2184.7 5.65	8.90159	38.768	2184.7	5.65	2	9	1	4	2		2
37	married	6	secondary	merchant		urban	primary	merchant		7800	1	yes	no	yes	yes	yes	no	yes	yes	yes	yes	yes	no	no	no	no	no	no	no		no	no	no	no	no	no	no	8.9017423 38.7678461 2161.2 4.78	8.90174	38.7678	2161.2	4.78	2	5	2	7	1	1	1
30	married	3	higher(college and above)	employed		urban	secondary	employed		7600	1	yes	no	yes	yes	yes	no	yes	yes	yes	yes	no	no	no	no	no	no	no	no		no	no	no	no	no	no	no	8.9017185 38.7678051 2167.9 4.98	8.90172	38.7678	2167.9	4.98	2	3	2	8	1	2	1
25	married	2	higher(college and above)	employed		urban	primary	attend to house chores		7300	1	yes	no	yes	yes	yes	no	yes	yes	yes	yes	no	no	no	yes	no	no	no	no		no	no	no	no	no	no	no	8.9016754 38.7677311 2148.8 4.72	8.90168	38.7677	2148.8	4.72	1			7	1	1	1
36	married	6	can read and write	daily laborer		urban	primary	merchant		5400	1	yes	no	yes	yes	yes	no	no	yes	yes	yes	no	no	no	no	no	no	no	no		no	no	no	no	no	no	no	8.9016319 38.7679968 2167.5 4.9	8.90163	38.768	2167.5	4.9	2	5	2	6	2		2
21	married	2	secondary	daily laborer		urban	primary	daily laborer		3800	1	yes	no	yes	yes	yes	no	no	yes	yes	yes	no	no	no	no	no	no	no	no		no	no	no	no	no	no	no	8.9016551 38.7679949 2167.4 5.0	8.90166	38.768	2167.4	5	1			7	1	1	1
26	married	3	higher(college and above)	employed		urban	higher(college and above)	employed		8000	1	yes	no	yes	yes	yes	no	yes	yes	yes	yes	no	no	no	no	no	no	no	no		no	no	no	no	no	no	no	8.880346 38.7665753 2090.099853515625 3.9	8.88035	38.7666	2090.1	3.9	2	2	2	4	2		2
30	married	3	secondary	merchant		urban	primary	attend to house chores		3800	1	yes	no	yes	yes	yes	no	no	yes	yes	yes	no	no	no	no	no	no	no	no		no	no	no	no	no	no	no	8.9016873 38.767994 2179.8 5.566	8.90169	38.768	2179.8	5.566	2	2	3	7	1	1	1
35	married	4	higher(college and above)	employed		urban	secondary	employed		10000	1	yes	no	yes	yes	yes	no	yes	yes	yes	yes	yes	no	no	no	no	no	no	no		no	no	no	no	no	no	no	8.9017333 38.7680057 2179.8 5.533	8.90173	38.768	2179.8	5.533	2	3	4	6	1	1	1
27	married	2	secondary	driver		urban	primary	attend to house chores		6700	1	yes	no	yes	yes	yes	no	no	yes	yes	yes	no	no	no	no	no	no	no	no		no	no	no	no	no	no	no	8.9016883 38.7680083 2179.7 4.9	8.90169	38.768	2179.7	4.9	1			6	1	1	1
20	married	2	higher(college and above)	driver		urban	primary	attend to house chores		5000	1	yes	no	yes	yes	yes	no	yes	yes	yes	yes	no	no	no	no	no	no	no	no		no	no	no	no	no	no	no	8.90169 38.7679901 2179.7 4.7	8.90169	38.768	2179.7	4.7	1			7	1	1	1
24	married	3	higher(college and above)	employed		urban	primary	attend to house chores		7400	1	yes	no	yes	yes	yes	no	no	yes	yes	yes	no	no	no	no	no	no	no	no		no	no	no	no	no	no	no	8.90169 38.7679949 2179.7 4.6	8.90169	38.768	2179.7	4.6	2	2	2	6	1	1	1
35	married	6	higher(college and above)	employed		urban	primary	attend to house chores		11000	1	yes	no	yes	yes	yes	no	no	yes	yes	yes	no	no	no	no	no	no	no	no		no	no	no	no	no	no	no	8.9016833 38.7680283 2179.7 4.6	8.90168	38.768	2179.7	4.6	2	3	2	5	2		2
31	married	3	higher(college and above)	employed		urban	primary	attend to house chores		11000	1	yes	no	yes	yes	yes	no	yes	yes	yes	yes	yes	no	no	yes	no	no	no	no		no	no	no	no	no	no	no	8.9016817 38.76803 2179.7 4.5	8.90168	38.768	2179.7	4.5	2	2	5	7	1	2	1
34	married	7	primary	merchant		urban	primary	attend to house chores		17000	1	yes	no	yes	yes	yes	yes	yes	yes	yes	yes	yes	no	no	no	no	yes	no	no		no	no	no	no	no	no	no	8.9016817 38.7680317 2179.7 4.5	8.90168	38.768	2179.7	4.5	2	4	1	7	1	1	1
23	married	2	secondary	merchant		urban	primary	merchant		6000	1	yes	no	yes	yes	yes	no	no	yes	yes	yes	no	no	no	no	no	no	no	no		no	no	no	no	no	no	no	8.9016882 38.7680135 2179.7 4.3	8.90169	38.768	2179.7	4.3	1			8	1	2	1
37	married	6	secondary	employed		urban	primary	attend to house chores		11500	1	yes	no	yes	yes	yes	no	yes	yes	yes	yes	yes	no	no	no	no	yes	no	no		no	no	no	no	no	no	no	8.9016917 38.7680083 2179.7 4.3	8.90169	38.768	2179.7	4.3	2	5	2	9	1	3	1
36	married	4	secondary	merchant		urban	secondary	employed		10000	1	yes	no	yes	yes	yes	no	yes	yes	yes	yes	yes	no	no	no	no	no	no	no		no	no	no	no	no	no	no	8.9017014 38.7680083 2179.7 4.3	8.9017	38.768	2179.7	4.3	2	3	3	6	2		2
30	married	2	secondary	merchant		urban	primary	attend to house chores		5300	1	yes	no	yes	yes	yes	no	yes	yes	yes	yes	no	no	no	no	no	no	no	no		no	no	no	no	no	no	no	8.9017033 38.7680067 2179.4 4.7	8.9017	38.768	2179.4	4.7	1			6	1	1	1
36	married	6	primary	merchant		urban	primary	attend to house chores		13000	1	yes	no	yes	yes	yes	no	yes	yes	yes	yes	yes	no	no	no	no	yes	no	no		no	no	no	no	no	no	no	8.901685 38.7679567 2179.4 5.0	8.90169	38.768	2179.4	5	2	5	1	6	2		2
27	married	3	secondary	merchant		urban	primary	attend to house chores		5200	1	yes	no	yes	yes	yes	no	no	yes	yes	yes	no	no	no	no	no	no	no	no		no	no	no	no	no	no	no	8.9016815 38.7679771 2179.3 5.1	8.90168	38.768	2179.3	5.1	2	2	1	7	1	1	1
30	married	2	higher(college and above)	employed		urban	higher(college and above)	attend to house chores		6500	1	yes	no	yes	yes	yes	no	no	yes	yes	yes	no	no	no	no	no	no	no	no		no	no	no	no	no	no	no	8.9016768 38.767964 2179.2 5.1	8.90168	38.768	2179.2	5.1	1			9	1	4	1
32	married	4	secondary	driver		urban	primary	attend to house chores		600	1	yes	no	yes	yes	yes	no	yes	yes	yes	yes	no	no	no	no	no	no	no	no		no	no	no	no	no	no	no	8.9015898 38.7678581 2179.2 8.65	8.90159	38.7679	2179.2	8.65	2	3	2	6	2		2
27	married	2	secondary	merchant		urban	primary	employed		6000	1	yes	no	yes	yes	yes	no	yes	yes	yes	yes	no	no	no	no	no	no	no	no		no	no	no	no	no	no	no	8.9016365 38.7679204 2179.0 5.95	8.90164	38.7679	2179	5.95	1			6	1	1	1
20	married	2	secondary	merchant		urban	primary	attend to house chores		5000	1	yes	no	yes	yes	yes	no	no	yes	yes	yes	no	no	no	no	no	no	no	no		no	no	no	no	no	no	no	8.9016382 38.7679216 2179.0 5.5	8.90164	38.7679	2179	5.5	1			7	1	1	1
27	married	2	secondary	merchant		urban	secondary	merchant		12000	1	yes	no	yes	yes	yes	no	yes	yes	yes	yes	no	no	no	no	no	no	no	no		no	no	no	no	no	no	no	8.9016127 38.7679282 2178.8 5.3	8.90161	38.7679	2178.8	5.3	2	2	2	4	2		2
30	married	4	higher(college and above)	employed		urban	secondary	attend to house chores		6500	1	yes	no	yes	yes	yes	no	no	yes	yes	yes	no	no	no	no	no	no	no	no		no	no	no	no	no	no	no	8.9016377 38.7679674 2178.5 5.3	8.90164	38.768	2178.5	5.3	2	3	2	8	1	2	1
24	married	2	higher(college and above)	driver		urban	primary	attend to house chores		7500	1	yes	no	yes	yes	yes	no	yes	yes	yes	yes	no	no	no	no	no	no	yes	no		no	no	no	no	no	no	no	8.9016515 38.7679582 2178.4 5.1	8.90165	38.768	2178.4	5.1	1			7	1	2	1
30	married	4	secondary	merchant		urban	primary	employed		6800	1	yes	no	yes	yes	yes	no	no	yes	yes	yes	no	no	no	no	no	no	no	no		no	no	no	no	no	no	no	8.9016354 38.7679742 2178.3 5.0	8.90164	38.768	2178.3	5	2	3	3	6	2		2
37	married	7	secondary	merchant		urban	primary	attend to house chores		10000	1	yes	no	yes	yes	yes	no	yes	yes	yes	yes	yes	no	no	no	no	no	no	no		no	no	no	no	no	no	no	8.9016395 38.7679812 2160.39990234375 5.839	8.90164	38.768	2160.4	5.839	2	6	1	8	1	2	1
30	married	2	higher(college and above)	employed		urban	higher(college and above)	attend to house chores		7500	1	yes	no	yes	yes	yes	no	yes	yes	yes	yes	no	no	no	no	no	no	no	no		no	no	no	no	no	no	no	8.9016469 38.7679731 2160.39990234375 9.566	8.90165	38.768	2160.4	9.566	2	2	1	7	1	2	1
37	married	5	secondary	merchant		urban	primary	attend to house chores		7000	1	yes	no	yes	yes	yes	no	yes	yes	yes	yes	no	no	no	no	no	no	no	no		no	no	no	no	no	no	no	8.9016557 38.7680146 2160.39990234375 3.9	8.90166	38.768	2160.4	3.9	2	4	2	8	1	2	1
26	married	2	higher(college and above)	employed		urban	primary	attend to house chores		7000	1	yes	no	yes	yes	yes	no	yes	yes	yes	yes	yes	no	no	no	no	no	no	no		no	no	no	no	no	no	no	8.9016503 38.767973 2160.39990234375 3.9	8.90165	38.768	2160.4	3.9	1			8	1	2	1
36	married	5	secondary	merchant		urban	primary	attend to house chores		8000	1	yes	no	yes	yes	yes	no	yes	yes	yes	yes	yes	no	no	no	no	no	no	no		no	no	no	no	no	no	no	8.9016542 38.7679651 2160.39990234375 3.75	8.90165	38.768	2160.4	3.75	2	4	5	8	1	2	1
31	married	4	secondary	driver		urban	primary	attend to house chores		5500	1	yes	no	yes	yes	yes	no	no	yes	yes	yes	yes	no	no	no	no	no	no	no		no	no	no	no	no	no	no	8.9016511 38.767944 2160.39990234375 3.76	8.90165	38.7679	2160.4	3.76	2	3	2	7	1	1	1
33	married	5	primary	daily laborer		urban	primary	daily laborer		4000	1	yes	no	yes	yes	yes	no	no	yes	yes	yes	no	no	no	no	no	no	no	no		no	no	no	no	no	no	no	8.9016156 38.7677777 2160.39990234375 3.36	8.90162	38.7678	2160.4	3.36	2	4	2	7	1	2	1
25	married	3	secondary	merchant		urban	primary	merchant		6000	1	yes	no	yes	yes	yes	no	yes	yes	yes	yes	no	no	no	no	no	no	no	no		no	no	no	no	no	no	no	8.90161 38.7677317 2160.39990234375 3.9	8.90161	38.7677	2160.4	3.9	2	2	3	6	2		2
22	married	3	primary	merchant		urban	secondary	merchant		9000	1	yes	no	yes	yes	yes	no	yes	yes	yes	yes	yes	no	no	no	no	no	no	no		no	no	no	no	no	no	no	8.8803631 38.7665671 2090.099853515625 3.4	8.88036	38.7666	2090.1	3.4	1			6	1	2	1
26	married	4	secondary	merchant		urban	primary	merchant		6000	1	yes	no	yes	yes	yes	no	yes	yes	yes	yes	no	no	no	no	no	no	no	no		no	no	no	no	no	no	no	8.8803264 38.7665542 2090.099853515625 3.9	8.88033	38.7666	2090.1	3.9	2	2	2	4	2		2
31	married	4	higher(college and above)	employed		urban	secondary	merchant		20000	1	yes	no	yes	yes	yes	no	yes	yes	yes	yes	no	no	no	no	no	no	no	no		no	no	no	no	no	no	no	8.8803245 38.7665597 2090.099853515625 5.01	8.88032	38.7666	2090.1	5.01	2	3	5	5	1	1	1
20	married	2	secondary	merchant		urban	primary	merchant		4000	1	yes	no	yes	yes	yes	no	yes	yes	yes	yes	yes	no	no	no	no	no	no	no		no	no	no	no	no	no	no	8.8803435 38.7665547 2090.099853515625 4.0	8.88034	38.7666	2090.1	4	1			4	2		2
27	married	3	higher(college and above)	employed		urban	secondary	merchant		16000	1	yes	no	yes	yes	yes	no	yes	yes	yes	yes	no	no	no	no	no	yes	yes	no		no	no	no	no	no	no	no	8.880344 38.7665547 2090.099853515625 6.995	8.88034	38.7666	2090.1	6.995	2	2	3	6	1	2	1
26	married	4	secondary	employed		urban	secondary	daily laborer		6000	1	yes	no	yes	yes	yes	no	yes	yes	yes	yes	yes	no	no	no	no	no	no	no		no	no	no	no	no	no	no	8.8803405 38.7665151 2090.099853515625 3.92	8.88034	38.7665	2090.1	3.92	2	2	2	4	2		2
24	married	3	secondary	merchant		urban	secondary	attend to house chores		13000	1	yes	no	yes	yes	yes	no	yes	yes	yes	yes	yes	no	no	no	no	no	no	no		no	no	no	no	no	no	no	8.8803146 38.766519 2090.099853515625 8.121	8.88031	38.7665	2090.1	8.121	1			5	1	2	1
27	married	4	secondary	merchant		urban	secondary	merchant		10000	1	yes	no	yes	yes	yes	no	yes	yes	yes	yes	yes	no	no	no	no	yes	yes	no		no	no	no	no	no	no	no	8.8803034 38.7665167 2090.099853515625 3.8	8.8803	38.7665	2090.1	3.8	1			7	1	3	1
32	single		primary	merchant		urban	secondary	merchant		12000	1	yes	no	yes	yes	yes	no	yes	yes	yes	yes	yes	no	no	no	no	no	no	no		no	no	no	no	no	no	no	8.8803068 38.7665279 2090.099853515625 7.934	8.88031	38.7665	2090.1	7.934	2	2	3	4	2		2
31	married	4	higher(college and above)	employed		urban	higher(college and above)	employed		20000	1	yes	no	yes	yes	yes	no	yes	yes	yes	yes	yes	no	no	no	no	no	no	no		no	no	no	no	no	no	no	8.880291 38.7665284 2090.099853515625 4.0	8.88029	38.7665	2090.1	4	2	3	3	5	1	1	1
33	married	5	higher(college and above)	employed		urban	primary	merchant		23000	1	yes	no	yes	yes	yes	no	yes	yes	yes	yes	yes	no	no	no	no	no	no	no		no	no	no	no	no	no	no	8.8803055 38.766518 2090.599853515625 4.166	8.88031	38.7665	2090.6	4.166	2	3	4	5	1	1	1
25	married	2	higher(college and above)	employed		urban	primary	attend to house chores		12000	1	yes	no	yes	yes	yes	no	yes	yes	yes	yes	yes	no	no	no	no	no	yes	no		no	no	no	no	no	no	no	8.8803367 38.766551 2090.099853515625 4.05	8.88034	38.7666	2090.1	4.05	1			8	1	3	1
25	married	3	secondary	merchant		urban	secondary	attend to house chores		9000	1	yes	no	yes	yes	yes	no	yes	yes	yes	yes	yes	no	no	no	no	no	no	no		no	no	no	no	no	no	no	8.8803611 38.7665508 2090.099853515625 4.15	8.88036	38.7666	2090.1	4.15	1			6	1	2	1
31	married	4	secondary	merchant		urban	secondary	merchant		5000	1	yes	no	yes	yes	yes	no	yes	yes	yes	yes	no	no	no	no	no	no	no	no		no	no	no	no	no	no	no	8.8803215 38.766542 2090.599853515625 4.2	8.88032	38.7665	2090.6	4.2	2	3	2	6	1	2	1
32	married	5	secondary	merchant		urban	primary	merchant		60000	1	yes	no	yes	yes	yes	no	yes	yes	yes	yes	yes	no	no	no	no	no	no	no		no	no	no	no	no	no	no	8.8803346 38.7665419 2090.599853515625 4.25	8.88033	38.7665	2090.6	4.25	2	3	3	5	1	2	1
25	married	3	higher(college and above)	employed		urban	secondary	attend to house chores		9000	1	yes	no	yes	yes	yes	no	yes	yes	yes	yes	yes	no	no	yes	no	no	yes	no		no	no	no	no	no	no	no	8.8803498 38.7665427 2090.599853515625 8.593	8.88035	38.7665	2090.6	8.593	1			6	1	2	1
26	married	3	primary	merchant		urban	higher(college and above)	employed		16000	1	yes	no	yes	yes	yes	no	yes	yes	yes	yes	no	no	no	no	no	yes	yes	no		no	no	no	no	no	no	no	8.8803596 38.7665461 2090.099853515625 5.201	8.88036	38.7665	2090.1	5.201	2	2	5	8	1	3	1
28	divorced		higher(college and above)	employed		urban	higher(college and above)	employed		11000	1	yes	no	yes	yes	yes	no	yes	yes	yes	yes	yes	no	no	no	no	no	no	no		no	no	no	no	no	no	no	8.8803487 38.7665579 2090.599853515625 4.1	8.88035	38.7666	2090.6	4.1	2	2	3	4	2		2
30	married	4	primary	merchant		urban	secondary	daily laborer		5000	1	yes	no	yes	yes	yes	no	yes	yes	yes	yes	yes	no	yes	yes	no	no	no	no		no	no	no	no	no	no	no	8.8803947 38.7665897 2090.599853515625 6.557	8.88039	38.7666	2090.6	6.557	1		3	5	1	2	1
25	married	2	higher(college and above)	employed		urban	primary	attend to house chores		23000	1	yes	no	yes	yes	yes	no	yes	yes	yes	yes	yes	no	no	no	no	no	no	no		no	no	no	no	no	no	no	8.8803952 38.7666083 2090.599853515625 4.3	8.8804	38.7666	2090.6	4.3	1			6	1	2	1
25	married	3	primary	employed		urban	primary	attend to house chores		3	1	yes	no	yes	yes	yes	no	yes	yes	yes	yes	no	no	no	no	no	no	no	no		no	no	no	no	no	no	no	8.8803592 38.7666158 2090.099853515625 5.395	8.88036	38.7666	2090.1	5.395	2	2	3	4	2		2
32	divorced		secondary	employed		urban	secondary	daily laborer		5000	1	yes	no	yes	yes	yes	no	yes	yes	yes	yes	no	no	no	no	no	no	no	no		no	no	no	no	no	no	no	8.880335 38.7666017 2090.099853515625 4.5	8.88034	38.7666	2090.1	4.5	2	3	4	5	1	1	1
31	married	4	higher(college and above)	employed		urban	primary	attend to house chores		15000	1	yes	no	yes	yes	yes	no	yes	yes	yes	yes	yes	no	yes	yes	no	no	yes	no		no	no	no	no	no	no	no	8.8803613 38.766587 2090.099853515625 5.0	8.88036	38.7666	2090.1	5	2	3	3	5	1	1	1
22	married	3	primary	merchant		urban	secondary	attend to house chores		5000	1	yes	no	yes	yes	yes	no	yes	yes	yes	yes	no	no	no	no	no	no	no	no		no	no	no	no	no	no	no	8.8803005 38.7665766 2090.599853515625 4.0	8.8803	38.7666	2090.6	4	1			8	1	4	1
27	married	4	no education	daily laborer		urban	primary	merchant		7000	1	yes	no	yes	yes	yes	no	yes	yes	yes	yes	no	yes	no	no	no	no	no	no		no	no	no	no	no	no	no	8.8803522 38.766565 2090.599853515625 4.6	8.88035	38.7666	2090.6	4.6	1			8	1	3	1
31	married	6	secondary	employed		urban	primary	attend to house chores		2000	1	yes	no	yes	yes	yes	no	no	yes	yes	yes	no	no	no	no	no	no	no	no		no	no	no	no	no	no	no	8.8931491 38.8221163 2198.0 9.5	8.89315	38.8221	2198	9.5	2	3	2	4	1	2	1
31	married	4	primary	daily laborer		urban	primary	merchant		3500	1	yes	no	yes	yes	yes	no	yes	no	no	yes	no	no	no	no	no	no	no	no		no	no	no	no	no	no	no	8.9878683 38.6777567 2380.4 4.72	8.98787	38.6778	2380.4	4.72	2	2	3	6	1	1	1
29	married	3	primary	employed		urban	primary	attend to house chores		3000	1	yes	no	yes	yes	yes	no	no	no	no	yes	no	no	no	no	no	no	no	no		no	no	no	no	no	no	no	8.9877865 38.6777701 2414.3 4.5	8.98779	38.6778	2414.3	4.5	1	4	3	4	2		2
28	married	4	higher(college and above)	employed		urban	higher(college and above)	employed		11000	1	yes	no	yes	yes	yes	no	yes	no	no	yes	no	no	no	no	no	no	no	no		no	no	no	no	no	no	no	8.9877251 38.6777484 2414.4 3.9	8.98773	38.6777	2414.4	3.9	2	3	3	6	1	2	1
26	married	3	secondary	merchant		urban	secondary	student		2000	1	yes	no	yes	yes	yes	no	no	no	no	yes	no	no	no	no	no	no	no	no		no	no	no	no	no	no	no	8.9877683 38.67773 2414.4 4.4	8.98777	38.6777	2414.4	4.4	1			8	1	3	1
24	married	3	secondary	merchant		urban	primary	attend to house chores		4500	1	yes	no	yes	yes	yes	no	yes	no	no	yes	yes	no	no	no	no	no	no	no		no	no	no	no	no	no	no	8.9876547 38.6776858 2400.5 5.166	8.98765	38.6777	2400.5	5.166	2	2	3	6	1	2	1
19	married	2	primary	daily laborer		urban	primary	attend to house chores		5000	1	yes	no	yes	yes	yes	no	no	no	no	yes	no	no	no	no	no	no	no	no		no	no	no	no	no	no	no	8.9874083 38.6774683 2384.8 4.7	8.98741	38.6775	2384.8	4.7	1			6	2		2
27	married	3	secondary	driver		urban	primary	attend to house chores		4000	1	yes	no	yes	yes	yes	no	no	no	no	yes	yes	no	no	no	no	no	no	no		no	no	no	no	no	no	no	8.9874983 38.6774867 2372.2 4.0	8.9875	38.6775	2372.2	4	1			8	1	4	1
25	married	5	higher(college and above)	merchant		urban	primary	attend to house chores		9500	1	yes	no	yes	yes	yes	no	no	no	no	yes	yes	no	no	no	no	no	no	no		no	no	no	no	no	no	no	8.9872834 38.6774528 2386.0 5.0	8.98728	38.6775	2386	5	2	3	3	6	2		2
30	married	6	primary	daily laborer		urban	primary	attend to house chores		2500	1	yes	no	yes	yes	yes	no	no	no	no	yes	no	no	no	no	no	no	no	no		no	no	no	no	no	no	no	8.9878626 38.6776033 2405.6 4.72	8.98786	38.6776	2405.6	4.72	2	4	1	7	1	2	1
20	married	2	secondary	merchant		urban	primary	attend to house chores		4000	1	yes	no	yes	yes	yes	no	yes	no	no	yes	no	no	no	no	no	no	no	no		no	no	no	no	no	no	no	8.9878352 38.677754 2403.7 5.32	8.98784	38.6778	2403.7	5.32	1			8	1	1	1
28	married	4	primary	merchant		urban	primary	attend to house chores		6000	1	yes	no	yes	yes	yes	no	yes	no	no	yes	yes	no	no	no	no	no	no	no		no	no	no	no	no	no	no	8.9873933 38.6775412 2395.1 5.7	8.98739	38.6775	2395.1	5.7	2	3	2	8	1	2	1
28	married	3	primary	driver		urban	secondary	employed		5000	1	yes	no	yes	yes	yes	no	no	no	no	yes	no	no	yes	no	no	no	yes	no		no	no	no	no	no	no	no	8.9875953 38.6774291 2391.5 4.866	8.9876	38.6774	2391.5	4.866	2	2	3	6	1	1	1
28	married	2	primary	employed		urban	primary	attend to house chores		3000	1	yes	no	yes	yes	yes	no	no	no	no	yes	no	no	no	no	no	no	no	no		no	no	no	no	no	no	no	8.9879483 38.677635 2391.4 4.2	8.98795	38.6776	2391.4	4.2	1			8	1	4	1
37	married	6	higher(college and above)	merchant		urban	higher(college and above)	employed		6000	1	yes	no	yes	yes	yes	no	no	no	no	yes	yes	no	no	no	no	no	no	no		no	no	no	no	no	no	no	8.9878333 38.6774867 2391.6 4.5	8.98783	38.6775	2391.6	4.5	2	5	2	9	1	5	1
18	married	2	secondary	merchant		urban	primary	attend to house chores		5000	1	yes	no	yes	yes	yes	no	yes	no	no	yes	yes	no	no	no	no	no	no	no		no	no	no	no	no	no	no	8.9877131 38.6775743 2393.3 6.7	8.98771	38.6776	2393.3	6.7	1			5	2		2
30	married	5	primary	merchant		urban	primary	attend to house chores		2500	1	yes	no	yes	yes	yes	no	no	no	no	yes	yes	no	no	no	no	no	no	no		no	no	no	no	no	no	no	8.9875683 38.6774556 2459.3 4.95	8.98757	38.6775	2459.3	4.95	2	3	2	8	1	2	1
22	married	3	primary	merchant		urban	primary	attend to house chores		3000	1	yes	no	yes	yes	yes	no	no	no	no	yes	no	no	no	no	no	no	no	no		no	no	no	no	no	no	no	8.9876574 38.6772359 2510.9 5.74	8.98766	38.6772	2510.9	5.74	2	2	1	7	1	2	1
35	married	5	primary	merchant		urban	primary	attend to house chores		7000	1	yes	no	yes	yes	yes	no	yes	no	no	yes	no	no	no	no	no	no	no	no		no	no	no	no	no	no	no	8.987634 38.6776602 2389.199951171875 4.95	8.98763	38.6777	2389.2	4.95	2	4	2	7	1	1	1
31	married	3	primary	daily laborer		urban	primary	attend to house chores		2000	1	yes	no	yes	yes	yes	no	no	no	no	yes	no	no	no	no	no	no	no	no		no	no	no	no	no	no	no	8.9876254 38.6777684 2386.9 5.98	8.98763	38.6778	2386.9	5.98	2	2	2	6	1	1	1
27	married	4	primary	merchant		urban	primary	attend to house chores		2500	1	yes	no	yes	yes	yes	no	no	no	no	yes	no	no	no	no	no	no	no	no		no	no	no	no	no	no	no	8.9876007 38.6777393 2386.8 4.05	8.9876	38.6777	2386.8	4.05	2	3	2	6	1	1	1
21	married	2	secondary	daily laborer		urban	secondary	attend to house chores		4000	1	yes	no	yes	yes	yes	no	yes	no	no	yes	no	no	no	no	no	no	no	no		no	no	no	no	no	no	no	8.9876009 38.6773618 2397.8 7.05	8.9876	38.6774	2397.8	7.05	1			8	1	2	1
28	married	3	secondary	merchant		urban	primary	attend to house chores		4500	1	yes	no	yes	yes	yes	no	no	no	no	yes	no	no	no	no	no	no	no	no		no	no	no	no	no	no	no	9.0242384 38.7490462 2377.3 5.0	9.02424	38.749	2377.3	5	2	2	3	7	1	2	1
30	married	3	secondary	merchant		urban	primary	attend to house chores		4000	1	yes	no	yes	yes	yes	no	yes	no	no	yes	no	no	no	no	no	no	no	no		no	no	no	no	no	no	no	9.0242204 38.7490502 2396.5 4.94	9.02422	38.7491	2396.5	4.94	2	2	3	7	1	2	1
20	married	2	secondary	merchant		urban	primary	attend to house chores		6000	1	yes	no	yes	yes	yes	no	yes	no	no	yes	no	no	no	no	no	no	no	no		no	no	no	no	no	no	no	9.0240594 38.7487583 2344.2 5.0	9.02406	38.7488	2344.2	5	1			6	1	1	1
30	married	3	secondary	merchant		urban	primary	attend to house chores		4000	1	yes	no	yes	yes	yes	no	no	no	no	yes	no	no	no	no	no	no	no	no		no	no	no	no	no	no	no	9.0240533 38.7489583 2345.1 4.1	9.02405	38.749	2345.1	4.1	2	3	4	4	2		2
33	widowed		secondary	merchant		urban	secondary	merchant		5000	1	yes	no	yes	yes	yes	no	no	no	no	yes	no	no	no	no	no	no	no	no		no	no	no	no	no	no	no	9.0241128 38.7487728 2345.5 5.366	9.02411	38.7488	2345.5	5.366	2	3	3	6	1	1	1
24	married	2	higher(college and above)	employed		urban	primary	attend to house chores		3500	1	yes	no	yes	yes	yes	no	no	no	no	yes	no	no	no	no	no	no	no	no		no	no	no	no	no	no	no	9.0210832 38.732288 2400.599853515625 4.8	9.02108	38.7323	2400.6	4.8	1			6	2		2
27	married	2	higher(college and above)	employed		urban	secondary	attend to house chores		7600	1	yes	no	yes	yes	yes	no	no	no	no	yes	no	no	no	no	no	no	no	no		no	no	no	no	no	no	no	9.0210943 38.7323166 2400.599853515625 4.3	9.02109	38.7323	2400.6	4.3	1			6	1	1	1
21	married	2	primary	employed		urban	primary	attend to house chores		6500	1	yes	no	yes	yes	yes	no	no	no	no	yes	no	no	no	no	no	no	no	no		no	no	no	no	no	no	no	9.0210825 38.7323509 2400.599853515625 4.35	9.02108	38.7324	2400.6	4.35	1			7	1	1	1
31	married	5	secondary	merchant		urban	primary	attend to house chores		9000	1	yes	no	yes	yes	yes	yes	yes	no	no	yes	yes	no	no	no	no	no	no	no		no	no	no	no	no	no	no	8.9017052 38.768011 2179.8 5.1	8.90171	38.768	2179.8	5.1	2	4	2	7	1	2	1
21	married	2	secondary	merchant		urban	secondary	attend to house chores		6500	1	yes	no	yes	yes	yes	no	no	no	no	yes	no	no	no	no	no	no	no	no		no	no	no	no	no	no	no	8.9016849 38.7679619 2179.4 4.8	8.90168	38.768	2179.4	4.8	1			6	1	1	1
20	married	2	secondary	merchant		urban	primary	attend to house chores		5000	1	yes	no	yes	yes	yes	no	no	no	no	yes	no	no	no	no	no	no	no	no		no	no	no	no	no	no	no	8.9016333 38.767945 2178.4 4.9	8.90163	38.7679	2178.4	4.9	1			6	2		2
25	married	2	secondary	merchant		urban	secondary	employed		7000	1	yes	no	yes	yes	yes	no	no	no	no	yes	no	no	no	no	no	no	no	no		no	no	no	no	no	no	no	8.9016388 38.7679479 2160.39990234375 3.9	8.90164	38.7679	2160.4	3.9	1			8	1	2	1
25	married	3	secondary	daily laborer		urban	primary	employed		18000	1	yes	no	yes	yes	yes	no	yes	no	no	yes	yes	no	yes	no	no	no	yes	no		no	no	no	no	no	no	no	8.8803598 38.7665332 2090.599853515625 3.9	8.88036	38.7665	2090.6	3.9	1			6	1	2	1
33	married	6	no education	merchant		urban	no education	attend to house chores		4000	1	yes	no	yes	yes	yes	no	no	no	no	yes	no	no	no	no	no	no	no	no	2	no	no	no	no	no	no	no	8.9875695 38.6774533 2459.3 4.95	8.98757	38.6775	2459.3	4.95	2	5	2	5	2		2
34	married	6	secondary	merchant		urban	secondary	merchant		14000	1	yes	no	yes	yes	yes	no	yes	no	yes	yes	no	no	no	no	no	no	no	no		no	no	no	no	no	no	no	8.9878686 38.6774962 2377.3 8.35	8.98787	38.6775	2377.3	8.35	2	4	2	4	2		1
29	married	5	secondary	merchant		urban	primary	attend to house chores		4500	1	yes	no	yes	yes	yes	no	no	no	yes	yes	yes	no	no	no	no	no	no	no		no	no	no	no	no	no	no	8.9877818 38.6777332 2414.2 4.2	8.98778	38.6777	2414.2	4.2	2	4	3	8	1	3	1
23	married	3	secondary	merchant		urban	primary	attend to house chores		2000	1	yes	no	yes	yes	yes	no	no	no	yes	yes	yes	no	no	no	no	no	no	no		no	no	no	no	no	no	no	8.987395 38.6774567 2384.7 4.3	8.98739	38.6775	2384.7	4.3	2	2	1	5	2		2
24	married	2	higher(college and above)	employed		urban	primary	attend to house chores		4500	1	yes	no	yes	yes	yes	no	yes	no	yes	yes	no	no	no	no	no	no	no	no		no	no	no	no	no	no	no	8.9875487 38.6774233 2375.5 4.15	8.98755	38.6774	2375.5	4.15	1			5	2
30	married	3	secondary	driver		urban	primary	attend to house chores		5000	1	yes	no	yes	yes	yes	no	yes	no	yes	yes	no	no	no	no	no	no	no	no		no	no	no	no	no	no	no	8.9874933 38.6774933 2372.2 4.1	8.98749	38.6775	2372.2	4.1	2	2	3	8	1	3	1
29	married	2	secondary	driver		urban	primary	attend to house chores		3200	1	yes	no	yes	yes	yes	no	yes	no	yes	yes	no	no	no	no	no	no	no	no		no	no	no	no	no	no	no	8.997765 38.6836167 2426.0 4.4	8.99776	38.6836	2426	4.4	2	2	1	4	2		2
24	married	4	secondary	merchant		urban	primary	employed		4000	1	yes	no	yes	yes	yes	no	no	no	yes	yes	no	no	no	no	no	no	no	no		no	no	no	no	no	no	no	8.9977533 38.68365 2425.9 4.2	8.99775	38.6837	2425.9	4.2	2	2	2	8	1	3	1
25	married	4	higher(college and above)	employed		urban	primary	merchant		10000	1	yes	no	yes	yes	yes	no	yes	no	yes	yes	no	no	no	no	no	no	no	no		no	no	no	no	no	no	no	8.997757 38.6836669 2425.9 4.966	8.99776	38.6837	2425.9	4.966	1	2	2	6	1	1	1
31	married	4	higher(college and above)	employed		urban	higher(college and above)	employed		7000	1	yes	no	yes	yes	yes	no	yes	no	yes	yes	yes	no	no	no	no	no	no	no		no	no	no	no	no	no	no	8.9878279 38.677801 2392.9 4.866	8.98783	38.6778	2392.9	4.866	2	3	2	5	2		2
25	married	3	primary	driver		urban	primary	attend to house chores		3000	1	yes	no	yes	yes	yes	no	yes	no	yes	yes	no	no	no	no	no	no	no	no		no	no	no	no	no	no	no	8.987841 38.6777048 2411.3 5.083	8.98784	38.6777	2411.3	5.083	2	2	1	8	1	2	1
25	married	2	secondary	daily laborer		urban	primary	attend to house chores		3000	1	yes	no	yes	yes	yes	no	no	no	yes	yes	no	no	no	no	no	no	no	no		no	no	no	no	no	no	no	8.9874502 38.6774908 2397.7 8.766	8.98745	38.6775	2397.7	8.766	1			9	1	5	1
25	married	2	secondary	merchant		urban	primary	attend to house chores		2000	1	yes	no	yes	yes	yes	no	no	no	yes	yes	no	no	no	no	no	no	no	no		no	no	no	no	no	no	no	8.9874447 38.6773665 2459.4 3.9	8.98744	38.6774	2459.4	3.9	1			5	2		2
32	married	5	secondary	driver		urban	primary	employed		7000	1	yes	no	yes	yes	yes	no	no	no	yes	yes	yes	no	no	no	no	no	no	no		no	no	no	no	no	no	no	8.9873723 38.6774216 2399.6 3.9	8.98737	38.6774	2399.6	3.9	2	4	3	7	2		2
27	married	3	higher(college and above)	employed		urban	primary	attend to house chores		4000	1	yes	no	yes	yes	yes	no	no	no	yes	yes	yes	no	no	no	no	no	no	no		no	no	no	no	no	no	no	8.9878783 38.677755 2397.8 4.9	8.98788	38.6778	2397.8	4.9	1	2	2	8	1	2	1
29	married	2	higher(college and above)	merchant		urban	primary	attend to house chores		8500	1	yes	no	yes	yes	yes	no	yes	no	yes	yes	no	no	no	no	no	no	no	no		no	no	no	no	no	no	no	8.9878379 38.6775393 2382.6 5.333	8.98784	38.6775	2382.6	5.333	1			5	2		2
28	married	2	secondary	driver		urban	primary	attend to house chores		3500	1	yes	no	yes	yes	yes	no	no	no	yes	yes	no	no	no	no	no	no	no	no		no	no	no	no	no	no	no	9.0241567 38.7489667 2364.8 3.9	9.02416	38.749	2364.8	3.9	1				1	2	1
21	married	2	primary	merchant		urban	primary	merchant		5000	1	yes	no	yes	yes	yes	no	no	no	yes	yes	yes	no	no	no	no	no	no	no		no	no	no	no	no	no	no	9.0241839 38.7489595 2377.4 5.55	9.02418	38.749	2377.4	5.55	1			7	1	2	1
31	married	4	secondary	merchant		urban	secondary	employed		7000	1	yes	no	yes	yes	yes	no	no	no	yes	yes	no	no	no	no	no	no	no	no		no	no	no	no	no	no	no	9.0242624 38.7489451 2396.5 4.86	9.02426	38.7489	2396.5	4.86	2	2	2	7	1	2	1
28	married	2	secondary	merchant		urban	primary	attend to house chores		5000	1	yes	no	yes	yes	yes	no	no	no	yes	yes	yes	no	no	no	no	no	no	no		no	no	no	no	no	no	no	9.0242897 38.7489874 2396.7 4.92	9.02429	38.749	2396.7	4.92	1			5	2		2
28	married	3	primary	merchant		urban	primary	daily laborer		5000	1	yes	no	yes	yes	yes	no	no	no	yes	yes	no	no	no	no	no	no	no	no		no	no	no	no	no	no	no	9.0148921 38.7339047 2361.39990234375 4.716	9.01489	38.7339	2361.4	4.716	1			5	1	2	1
29	married	3	higher(college and above)	employed		urban	higher(college and above)	employed		6000	1	yes	no	yes	yes	yes	no	yes	no	yes	yes	no	no	no	no	no	no	no	no		no	no	no	no	no	no	no	9.0149322 38.7337952 2375.9 5.0	9.01493	38.7338	2375.9	5	1		2	4	2		2
25	married	3	primary	merchant		urban	secondary	merchant		7000	1	yes	no	yes	yes	yes	no	yes	no	yes	yes	no	no	no	no	no	no	no	no		no	no	no	no	no	no	no	9.0151749 38.7344161 2373.39990234375 4.46	9.01517	38.7344	2373.4	4.46	1			6	1	2	1
27	married	3	primary	merchant		urban	primary	merchant		6000	1	yes	no	yes	yes	yes	no	no	no	yes	yes	yes	no	no	no	no	no	no	no		no	no	no	no	no	no	no	9.020918 38.7323797 2433.8 4.7	9.02092	38.7324	2433.8	4.7	2	2	1	5	2		2
28	married	2	primary	merchant		urban	primary	attend to house chores		6000	1	yes	no	yes	yes	yes	no	no	no	yes	yes	no	no	no	no	no	no	no	no		no	no	no	no	no	no	no	9.021085 38.7323563 2400.599853515625 4.6	9.02108	38.7324	2400.6	4.6	1			5	2		2
20	married	2	higher(college and above)	employed		urban	secondary	attend to house chores		6000	1	yes	no	yes	yes	yes	no	no	no	yes	yes	no	no	no	no	no	no	no	no		no	no	no	no	no	no	no	8.9016375 38.7680216 2167.1 4.9	8.90164	38.768	2167.1	4.9	1			8	1	2	1
27	married	3	secondary	merchant		urban	primary	attend to house chores		6000	1	yes	no	yes	yes	yes	no	no	no	yes	yes	no	no	no	no	no	no	no	no		no	no	no	no	no	no	no	8.9016445 38.7679785 2167.3 3.9	8.90164	38.768	2167.3	3.9	2	2	2	7	2		2
31	married	5	primary	merchant		urban	no education	attend to house chores		16000	1	yes	no	yes	yes	yes	no	yes	no	yes	yes	yes	no	no	no	no	no	no	no		no	no	no	no	no	no	no	8.9016984 38.7678533 2164.7 5.55	8.9017	38.7679	2164.7	5.55	2	4	1	8	1	2	1
26	married	3	secondary	merchant		urban	primary	attend to house chores		6800	1	yes	no	yes	yes	yes	no	yes	no	yes	yes	no	no	no	no	no	no	no	no		no	no	no	no	no	no	no	8.9016416 38.7679853 2167.5 4.95	8.90164	38.768	2167.5	4.95	2	2	2	7	1	1	1
25	married	2	higher(college and above)	employed		urban	secondary	merchant		9000	1	yes	no	yes	yes	yes	no	no	no	yes	yes	no	no	no	no	no	no	no	no		no	no	no	no	no	no	no	8.9016491 38.7679947 2167.4 4.966	8.90165	38.768	2167.4	4.966	1			6	1	1	1
27	married	2	higher(college and above)	employed		urban	higher(college and above)	student		4500	1	yes	no	yes	yes	yes	no	no	no	yes	yes	no	no	no	no	no	no	no	no		no	no	no	no	no	no	no	8.9016915 38.7680102 2167.1 4.4	8.90169	38.768	2167.1	4.4	2	2	1	8	1	2	1
20	married	2	secondary	merchant		urban	secondary	attend to house chores		6000	1	yes	no	yes	yes	yes	no	no	no	yes	yes	no	no	no	no	no	no	no	no		no	no	no	no	no	no	no	8.9017112 38.7679653 2179.8 6.05	8.90171	38.768	2179.8	6.05	1			8	1	2	1
29	married	2	primary	driver		urban	primary	attend to house chores		8000	1	yes	no	yes	yes	yes	no	no	no	yes	yes	no	no	no	no	no	no	no	no		no	no	no	no	no	no	no	8.9017292 38.7679925 2179.8 5.65	8.90173	38.768	2179.8	5.65	1			4	2		2
23	married	2	secondary	daily laborer		urban	secondary	employed		4500	1	yes	no	yes	yes	yes	no	no	no	yes	yes	no	no	no	no	no	no	no	no		no	no	no	no	no	no	no	8.9017083 38.7680083 2179.5 4.6	8.90171	38.768	2179.5	4.6	1			8	1	3	1
31	married	5	primary	merchant		urban	primary	merchant		9000	1	yes	no	yes	yes	yes	no	no	no	yes	yes	no	no	no	no	no	no	no	no		no	no	no	no	no	no	no	8.9015819 38.7679533 2178.6 5.4	8.90158	38.768	2178.6	5.4	2	5	1	5	2		2
35	married	5	secondary	merchant		urban	secondary	attend to house chores		9000	1	yes	no	yes	yes	yes	no	no	no	yes	yes	yes	no	no	no	no	no	no	no		no	no	no	no	no	no	no	8.9016521 38.7679629 2178.4 5.3	8.90165	38.768	2178.4	5.3	2	4	3	9	1	3	1
27	married	2	primary	merchant		urban	secondary	employed		7000	1	yes	no	yes	yes	yes	no	no	no	yes	yes	no	no	no	no	no	no	no	no		no	no	no	no	no	no	no	8.9016367 38.7679467 2178.3 4.9	8.90164	38.7679	2178.3	4.9	1			8	1	3	1
28	married	4	secondary	merchant		urban	secondary	merchant		6000	1	yes	no	yes	yes	yes	no	no	no	yes	yes	no	no	no	no	no	no	no	no		no	no	no	no	no	no	no	8.9016433 38.7679967 2160.39990234375 3.9	8.90164	38.768	2160.4	3.9	2	3	1	6	2		2
29	married	2	higher(college and above)	driver		urban	higher(college and above)	employed		6800	1	yes	no	yes	yes	yes	no	no	no	yes	yes	no	no	no	no	no	no	no	no		no	no	no	no	no	no	no	8.9016452 38.7679801 2160.39990234375 7.738	8.90165	38.768	2160.4	7.738	1			8	1	2	1
20	married	2	higher(college and above)	employed		urban	secondary	attend to house chores		5000	1	yes	no	yes	yes	yes	no	no	no	yes	yes	no	no	no	no	no	no	no	no		no	no	no	no	no	no	no	8.9016355 38.7679419 2160.39990234375 3.9	8.90164	38.7679	2160.4	3.9	1			5	2		2
27	married	3	primary	daily laborer		urban	can read and write	merchant		60000	1	yes	yes	yes	yes	yes	no	yes	yes	yes	yes	yes	no	yes	no	no	yes	no	yes			no	no	no	no	no	no	9.0148926 38.7338884 2381.5 5.45	9.01489	38.7339	2381.5	5.45	2	2	3	4	2	1	2
29	married	2	primary	merchant		urban	secondary	attend to house chores		2500	1	yes	yes	yes	yes	yes	no	yes	yes	yes	yes	no	no	no	no	no	no	no	yes	yes		no	no	no	no	no	no	8.9877432 38.6777842 2389.2998046875 9.3	8.98774	38.6778	2389.3	9.3	1			6	1	2	1
22	married	3	primary	merchant		urban	primary	attend to house chores		3000	1	yes	yes	no	yes	yes	no	yes	yes	yes	yes	yes	no	no	no	no	no	no	no		no	no	no	no	no	no	no	8.9774146 38.6800128 0.0 2599.999	8.97741	38.68	0	2600	2	2	3	4	2		2
28	married	2	higher(college and above)	employed		urban	higher(college and above)	employed		15000	1	yes	yes	no	yes	yes	no	no	yes	yes	yes	yes	no	no	no	no	no	no	no		no	no	no	no	no	no	no	8.9978802 38.6834407 2411.7998046875 26.002	8.99788	38.6834	2411.8	26.002	1			4	2		2
22	married	4	primary	merchant		urban	can read and write	merchant		9000	1	yes	yes	no	yes	yes	no	yes	yes	yes	yes	yes	no	yes	no	no	no	no	no		no	no	no	no	no	no	no	8.9878519 38.6776313 2278.099853515625 8.6	8.98785	38.6776	2278.1	8.6	2	2	2	4	1	1	1
24	married	4	no education	daily laborer		urban	no education	attend to house chores		6000	1	yes	yes	no	yes	yes	no	yes	yes	yes	yes	no	no	no	no	no	no	no	no		no	no	no	no	no	no	no	8.9875615 38.6775942 2420.0 9.28	8.98756	38.6776	2420	9.28	1			6	2		1
26	married	4	primary	daily laborer		urban	can read and write	merchant		3600	1	yes	yes	no	yes	yes	no	yes	yes	yes	yes	yes	no	yes	no	no	no	no	no		no	no	no	no	no	no	no	8.987891 38.6775999 2387.5 5.26	8.98789	38.6776	2387.5	5.26	2	2	3	5	1	1	1
25	married	6	higher(college and above)	employed		urban	higher(college and above)	student		10000	1	yes	yes	no	yes	yes	no	yes	yes	yes	yes	yes	no	no	yes	no	no	no	no		no	no	no	no	no	no	no	8.9879298 38.6775216 2409.3 64.1	8.98793	38.6775	2409.3	64.1	2	3	1	5	1	2	1
25	married	3	secondary	merchant		urban	primary	attend to house chores		6000	1	yes	yes	no	yes	yes	no	yes	yes	yes	yes	no	no	no	no	no	no	no	no		no	no	no	no	no	no	no	8.9874414 38.677621 2424.0 5.0	8.98744	38.6776	2424	5	2	1	3	7	1	2	1
36	married	6	secondary	merchant		urban	primary	daily laborer		10000	1	yes	yes	no	yes	yes	no	yes	yes	yes	yes	yes	no	no	no	no	no	no	no		no	no	no	no	no	no	no	8.9878917 38.6776133 2377.3 4.0	8.98789	38.6776	2377.3	4	2	4	3	6	1	2	1
29	widowed		no education	daily laborer		urban	primary	merchant		3000	1	yes	yes	no	yes	yes	no	no	yes	yes	yes	yes	no	no	no	no	no	no	no		no	no	no	no	no	no	no	8.9874967 38.6774917 2372.2 4.0	8.9875	38.6775	2372.2	4	2	3	2	7	1	2	1
33	divorced		secondary	merchant		urban	primary	merchant		6000	1	yes	yes	no	yes	yes	yes	yes	yes	yes	yes	yes	no	no	no	no	no	no	no		no	no	no	no	no	no	no	8.9977717 38.68365 2426.2 4.2	8.99777	38.6837	2426.2	4.2	2	5	2	9	1	4	1
34	married	6	primary	merchant		urban	primary	attend to house chores		9000	1	yes	yes	no	yes	yes	no	yes	yes	yes	yes	no	no	yes	no	no	no	no	no		no	no	no	no	no	no	no	8.9878381 38.6777813 2384.5 5.9	8.98784	38.6778	2384.5	5.9	2	3	2	6	1	2	1
28	married	2	higher(college and above)	employed		urban	higher(college and above)	employed		6000	1	yes	yes	no	yes	yes	no	yes	yes	yes	yes	yes	no	no	no	no	no	no	no		no	no	no	no	no	no	no	8.9875761 38.6774563 2459.3 4.8	8.98758	38.6775	2459.3	4.8	1			8	1	2	1
24	married	2	higher(college and above)	employed		urban	higher(college and above)	student		8500	1	yes	yes	no	yes	yes	no	yes	yes	yes	yes	yes	no	no	no	no	no	no	no		no	no	no	no	no	no	no	9.0242367 38.7489433 2377.5 4.9	9.02424	38.7489	2377.5	4.9	1			7	1	2	1
26	married	3	higher(college and above)	employed		urban	higher(college and above)	employed		6000	1	yes	yes	no	yes	yes	no	no	yes	yes	yes	yes	no	no	no	no	no	no	no		no	no	no	no	no	no	no	9.0242139 38.748985 2377.2 4.86	9.02421	38.749	2377.2	4.86	2	2	5	5	2		2
27	married	3	higher(college and above)	employed		urban	higher(college and above)	employed		12000	1	yes	yes	no	yes	yes	no	yes	yes	yes	yes	no	no	no	no	no	no	yes	no		no	no	no	no	no	no	no	9.0149302 38.7337989 2361.39990234375 4.475	9.01493	38.7338	2361.4	4.475	2	2	4	7	1	2	1
32	married	4	primary	merchant		urban	secondary	merchant		25000	1	yes	yes	no	yes	yes	no	yes	yes	yes	yes	yes	no	no	yes	no	yes	no	no		no	no	no	no	no	no	no	9.0153685 38.7332427 2365.89990234375 4.3	9.01537	38.7332	2365.9	4.3	2	3	4	4	2		2
27	married	3	higher(college and above)	employed		urban	secondary	attend to house chores		7000	1	yes	yes	no	yes	yes	no	yes	yes	yes	yes	yes	no	no	no	no	no	no	no		no	no	no	no	no	no	no	9.0239917 38.7489883 2345.4 4.7	9.02399	38.749	2345.4	4.7	2	2	3	8	1	1	1
28	married	2	higher(college and above)	merchant		urban	secondary	merchant		15000	1	yes	yes	no	yes	yes	no	yes	yes	yes	yes	no	no	no	no	no	no	no	no		no	no	no	no	no	no	no	9.0240417 38.748975 2345.5 4.4	9.02404	38.749	2345.5	4.4	1			5	2		2
23	married	2	secondary	merchant		urban	secondary	daily laborer		8000	1	yes	yes	no	yes	yes	no	yes	yes	yes	yes	no	no	no	no	no	no	no	no		no	no	no	no	no	no	no	9.0148073 38.7336344 2361.5 4.983	9.01481	38.7336	2361.5	4.983	1			5	1	2	1
23	married	5	primary	daily laborer		urban	secondary	merchant		6000	1	yes	yes	no	yes	no	no	yes	yes	yes	yes	no	no	no	no	no	no	no	no		no	no	no	no	no	no	no	9.0149953 38.7337109 2361.5 3.94	9.015	38.7337	2361.5	3.94	2	2	2	5	1	1	1
30	married	2	higher(college and above)	employed		urban	higher(college and above)	employed		13000	1	yes	yes	no	yes	yes	no	yes	yes	yes	yes	no	no	no	no	no	no	no	no		no	no	no	no	no	no	no	8.901637 38.7680107 2167.1 5.0	8.90164	38.768	2167.1	5	1			6	1	1	1
31	married	4	secondary	merchant		urban	primary	attend to house chores		8000	1	yes	yes	no	yes	yes	no	yes	yes	yes	yes	yes	no	no	no	no	yes	no	no		no	no	no	no	no	no	no	8.9016541 38.7679884 2167.2 4.933	8.90165	38.768	2167.2	4.933	2	3	3	7	2		2
24	married	3	higher(college and above)	employed		urban	primary	merchant		12000	1	yes	yes	no	yes	yes	no	yes	yes	yes	yes	yes	yes	no	no	no	no	yes	no		no	no	no	no	no	no	no	8.8803311 38.7665394 2090.599853515625 6.341	8.88033	38.7665	2090.6	6.341	1			6	1	2	1
27	married	4	higher(college and above)	merchant		urban	secondary	merchant		14000	1	yes	yes	no	yes	yes	no	yes	yes	yes	yes	yes	no	no	no	no	no	yes	no		no	no	no	no	no	no	no	8.8803369 38.7665338 2090.599853515625 7.396	8.88034	38.7665	2090.6	7.396	1			6	1	2	1
25	married	3	higher(college and above)	employed		urban	higher(college and above)	employed		12000	1	yes	yes	no	yes	yes	no	yes	yes	yes	yes	yes	no	yes	no	no	no	no	no		no	no	no	no	no	no	no	8.8803593 38.7665753 2090.599853515625 8.487	8.88036	38.7666	2090.6	8.487	1			6	1	2	1
25	married	5	secondary	merchant		urban	secondary	employed		7000	1	yes	yes	no	yes	yes	no	yes	yes	yes	yes	yes	no	no	no	no	no	no	no		no	no	no	no	no	no	no	8.8803647 38.766582 2090.599853515625 5.0	8.88036	38.7666	2090.6	5	2	2	2	5	1		1
27	married	4	secondary	employed		urban	secondary	attend to house chores		6000	1	yes	yes	no	yes	yes	no	yes	yes	yes	yes	yes	no	no	no	no	no	yes	no		no	no	no	no	no	no	no	8.8931111 38.8220786 2186.0 9.083	8.89311	38.8221	2186	9.083	2	2	2	5	1	2	1
27	married	4	secondary	merchant		urban	primary	attend to house chores		9500	1	yes	yes	no	yes	yes	no	yes	no	no	yes	yes	no	no	no	no	no	no	no		no	no	no	no	no	no	no	8.9877155 38.6776829 2379.89990234375 4.771	8.98772	38.6777	2379.9	4.771	2	3	2	5	1	1	1
36	married	4	secondary	merchant		urban	secondary	attend to house chores		7000	1	yes	yes	no	yes	yes	no	yes	no	no	yes	no	yes	no	no	no	no	no	no		no	no	no	no	no	no	no	9.0242367 38.7490483 2377.3 4.9	9.02424	38.749	2377.3	4.9	2	4	1	8	1	2	1
28	married	2	higher(college and above)	employed		urban	secondary	attend to house chores		5000	1	yes	yes	no	yes	yes	no	no	no	no	yes	no	no	no	no	no	no	no	no		no	no	no	no	no	no	no	9.0241583 38.7487717 2345.8 4.5	9.02416	38.7488	2345.8	4.5	1			8	1	2	1
24	married	4	secondary	merchant		urban	primary	attend to house chores		2000	1	yes	yes	no	yes	no	no	no	no	yes	yes	no	no	no	no	no	no	no	no		no	no	no	no	no	no	no	8.9874404 38.6775314 2393.1 3.6	8.98744	38.6775	2393.1	3.6	2	2	1	8	1	3	1
30	married	4	secondary	driver		urban	primary	attend to house chores		5000	1	yes	yes	no	yes	yes	no	yes	no	yes	yes	no	no	no	no	no	no	no	no		no	no	no	no	no	no	no	8.9876145 38.67718 2567.9 5.8	8.98761	38.6772	2567.9	5.8	2	3	1	5	2		2
28	married	4	primary	merchant		urban	primary	merchant		6000	1	yes	yes	no	yes	yes	no	no	no	yes	yes	no	no	no	no	no	no	no	no		no	no	no	no	no	no	no	8.9876217 38.6772918 2397.7 4.4	8.98762	38.6773	2397.7	4.4	2	3	3	8	1	3	1
24	married	3	secondary	merchant		urban	secondary	merchant		7000	1	yes	yes	no	yes	yes	no	yes	no	yes	yes	no	no	no	no	no	no	no	no		no	no	no	no	no	no	no	8.8803505 38.7665466 2090.099853515625 3.9	8.88035	38.7665	2090.1	3.9	1			6	1	2	1
27	married	4	primary	merchant		urban	primary	merchant		6000	1	yes	yes	yes	yes	yes	no	yes	yes	yes	yes	yes	no	no	no	no	no	no	no		no	no	no	no	no	no	no	8.9879159 38.6775003 2389.2998046875 82.5	8.98792	38.6775	2389.3	82.5	1		2	6	1	1	1
28	married	4	secondary	daily laborer		urban	primary	merchant		6	1	yes	yes	yes	yes	yes	no	yes	yes	yes	yes	yes	no	no	no	no	no	no	no		no	no	no	no	no	no	no	8.9878306 38.6777205 2278.099853515625 4.7	8.98783	38.6777	2278.1	4.7	2	2	3	6	1	2	1
29	married	4	primary	employed		urban	higher(college and above)	employed		8000	1	yes	yes	yes	yes	yes	no	yes	yes	yes	yes	yes	no	no	no	no	yes	no	no		no	no	no	no	no	no	no	8.98754 38.6779 2408.8 4.9	8.98754	38.6779	2408.8	4.9	2	2	3	8	1	3	1
26	married	4	secondary	merchant		urban	primary	attend to house chores		6000	1	yes	yes	yes	yes	yes	no	yes	yes	yes	yes	yes	no	yes	no	no	no	no	no		no	no	no	no	no	no	no	8.9878648 38.6775927 2387.6 5.24	8.98786	38.6776	2387.6	5.24	2	2	3	7	1	2	1
34	married	5	primary	merchant		urban	primary	merchant		20000	1	yes	yes	yes	yes	yes	no	yes	yes	yes	yes	yes	no	no	no	no	yes	yes	no		no	no	no	no	no	no	no	8.9878807 38.6775171 2387.8 7.4	8.98788	38.6775	2387.8	7.4	2	3	3	7	1	3	1
32	married	5	higher(college and above)	merchant		urban	no education	employed		7000	1	yes	yes	yes	yes	yes	yes	yes	yes	yes	yes	yes	yes	yes	yes	no	no	no	no		no	no	no	no	no	no	no	8.9880105 38.6774453 2396.0 4.98	8.98801	38.6774	2396	4.98	2	4	2	7	1	2	1
35	married	6	primary	merchant		urban	can read and write	merchant		9000	1	yes	yes	yes	yes	yes	no	yes	yes	yes	yes	yes	no	yes	no	no	yes	no	no		no	no	no	no	no	no	no	8.9877874 38.6777959 2412.2 5.04	8.98779	38.6778	2412.2	5.04	2	4	2	7	1	2	1
24	married	2	secondary	driver		urban	primary	attend to house chores		3000	1	yes	yes	yes	yes	yes	no	yes	yes	yes	yes	yes	no	yes	no	no	no	yes	no		no	no	no	no	no	no	no	8.9875998 38.6775741 2373.3 8.88	8.9876	38.6776	2373.3	8.88	1			4	2		2
39	married	5	primary	merchant		urban	primary	attend to house chores		6000	1	yes	yes	yes	yes	yes	no	yes	yes	yes	yes	no	no	no	no	no	no	no	no		no	no	no	no	no	no	no	8.9878408 38.6775292 2377.3 5.0	8.98784	38.6775	2377.3	5	2	3	3	8	1	3	1
29	married	4	higher(college and above)	employed		urban	higher(college and above)	employed		12000	1	yes	yes	yes	yes	yes	no	yes	yes	yes	yes	no	no	yes	no	no	no	yes	no		no	no	no	no	no	no	no	8.9878433 38.6775683 2377.3 4.9	8.98784	38.6776	2377.3	4.9	2	2	3	8	1	3	1
33	married	5	primary	daily laborer		urban	can read and write	merchant		3400	1	yes	yes	yes	yes	yes	no	yes	yes	yes	yes	no	no	no	no	no	no	no	no		no	no	no	no	no	no	no	8.9878662 38.6775888 2377.4 4.0	8.98787	38.6776	2377.4	4	2	3	4	5	1	2	1
30	married	4	secondary	merchant		urban	secondary	merchant		30000	1	yes	yes	yes	yes	yes	no	yes	yes	yes	yes	no	no	no	no	no	yes	no	no		no	no	no	no	no	no	no	8.9878767 38.677595 2377.3 4.0	8.98788	38.6776	2377.3	4	2	3	4	4	2		1
29	married	3	higher(college and above)	employed		urban	higher(college and above)	employed		18000	1	yes	yes	yes	yes	yes	no	yes	yes	yes	yes	yes	no	no	no	no	yes	no	no		no	no	no	no	no	no	no	8.987895 38.6776017 2377.3 3.9	8.98789	38.6776	2377.3	3.9	2	3	3	6	1	2	1
23	married	3	primary	daily laborer		urban	primary	merchant		7000	1	yes	yes	yes	yes	yes	no	no	yes	yes	yes	yes	no	no	no	no	no	no	no		no	no	no	no	no	no	no	8.9878433 38.677605 2377.4 3.9	8.98784	38.6776	2377.4	3.9	2	2	2	8	1	2	1
36	married	4	primary	merchant		urban	primary	merchant		4000	1	yes	yes	yes	yes	yes	no	yes	yes	yes	yes	no	no	no	yes	no	no	no	no		no	no	no	no	no	no	no	8.9878404 38.6776036 2377.3 4.0	8.98784	38.6776	2377.3	4	1			8	1	4	1
25	married	2	higher(college and above)	employed		urban	higher(college and above)	employed		7500	1	yes	yes	yes	yes	yes	no	yes	yes	yes	yes	yes	no	no	no	no	no	no	no		no	no	no	no	no	no	no	8.9877983 38.677765 2414.2 4.8	8.9878	38.6778	2414.2	4.8	1			8	1	4	1
23	married	2	higher(college and above)	employed		urban	higher(college and above)	student		6000	1	yes	yes	yes	yes	yes	no	yes	yes	yes	yes	yes	no	no	no	no	no	no	no		no	no	no	no	no	no	no	8.9877831 38.6777819 2424.5 4.9	8.98778	38.6778	2424.5	4.9	1			5	2		2
25	married	2	higher(college and above)	employed		urban	higher(college and above)	employed		9000	1	yes	yes	yes	yes	yes	no	yes	yes	yes	yes	yes	no	no	no	no	no	no	no		no	no	no	no	no	no	no	8.9877684 38.6777417 2414.2 4.1	8.98777	38.6777	2414.2	4.1	1			9	1	4	1
19	married	2	secondary	merchant		urban	secondary	attend to house chores		8000	1	yes	yes	yes	yes	yes	no	yes	yes	yes	yes	no	no	no	no	no	no	no	no		no	no	no	no	no	no	no	8.9874817 38.6774817 2372.1 4.0	8.98748	38.6775	2372.1	4	1			4	2		2
24	married	2	secondary	driver		urban	primary	attend to house chores		5000	1	yes	yes	yes	yes	yes	no	no	yes	yes	yes	yes	no	yes	no	no	no	yes	no		no	no	no	no	no	no	no	8.987485 38.67749 2372.2 4.0	8.98748	38.6775	2372.2	4	1			7	1	4	1
28	married	3	secondary	merchant		urban	primary	attend to house chores		2500	1	yes	yes	yes	yes	yes	no	no	yes	yes	yes	yes	no	no	no	no	no	no	no		no	no	no	no	no	no	no	8.987495 38.6774933 2372.3 4.2	8.98749	38.6775	2372.3	4.2	2	3	4	9	1	4	1
28	married	5	secondary	merchant		urban	primary	attend to house chores		15000	1	yes	yes	yes	yes	yes	yes	yes	yes	yes	yes	yes	no	yes	no	no	yes	no	no		no	no	no	no	no	no	no	8.9877785 38.6776539 2385.9 4.92	8.98778	38.6777	2385.9	4.92	2	4	2	8	1	4	1
31	married	4	secondary	merchant		urban	primary	merchant		4700	1	yes	yes	yes	yes	yes	no	yes	yes	yes	yes	yes	no	no	no	no	no	no	no		no	no	no	no	no	no	no	8.9977195 38.6833842 2410.2 4.7	8.99772	38.6834	2410.2	4.7	2	3	2	7	1	2	1
27	married	2	higher(college and above)	driver		urban	higher(college and above)	employed		7500	1	yes	yes	yes	yes	yes	no	yes	yes	yes	yes	no	no	no	no	no	no	no	no		no	no	no	no	no	no	no	8.9977217 38.6833817 2410.2 4.3	8.99772	38.6834	2410.2	4.3	1			5	2		2
32	married	4	primary	daily laborer		urban	secondary	attend to house chores		5000	1	yes	yes	yes	yes	yes	no	yes	yes	yes	yes	yes	no	no	no	no	no	no	no		no	no	no	no	no	no	no	8.9977338 38.683696 2426.3 4.916	8.99773	38.6837	2426.3	4.916	2	3	3	6	1	2	1
32	married	5	primary	merchant		urban	primary	attend to house chores		10000	1	yes	yes	yes	yes	yes	no	yes	yes	yes	yes	yes	no	no	no	no	no	no	no		no	no	no	no	no	no	no	8.9975495 38.6837308 2470.6 5.12	8.99755	38.6837	2470.6	5.12	2	4	2	8	1	2	1
27	married	6	secondary	daily laborer		urban	secondary	merchant		5000	1	yes	yes	yes	yes	yes	no	yes	yes	yes	yes	no	no	no	no	no	no	no	no		no	no	no	no	no	no	no	8.9878802 38.6777579 2405.6 5.0	8.98788	38.6778	2405.6	5	2	3	2	8	1	3	1
27	married	2	higher(college and above)	employed		urban	higher(college and above)	employed		9000	1	yes	yes	yes	yes	yes	no	yes	yes	yes	yes	yes	no	no	no	no	no	no	no		no	no	no	no	no	no	no	8.9878222 38.6777987 2407.6 6.54	8.98782	38.6778	2407.6	6.54	1			9	1	4	1
24	divorced		can read and write	merchant		urban	primary	merchant		6000	1	yes	yes	yes	yes	yes	no	yes	yes	yes	yes	no	no	no	no	no	no	no	no		no	no	no	no	no	no	no	8.9876309 38.6776979 2391.3 4.92	8.98763	38.6777	2391.3	4.92	1			6	1	1	1
23	married	4	primary	daily laborer		urban	primary	merchant		5000	1	yes	yes	yes	yes	yes	no	yes	yes	yes	yes	yes	no	no	no	no	no	no	no		no	no	no	no	no	no	no	8.9979209 38.6835382 2410.7998046875 5.0	8.99792	38.6835	2410.8	5	1			6	1	1	1
33	married	5	higher(college and above)	employed		urban	higher(college and above)	employed		10000	1	yes	yes	yes	yes	yes	no	yes	yes	yes	yes	yes	no	no	no	no	no	no	no		no	no	no	no	no	no	no	8.9874137 38.6779825 2513.1 7.733	8.98741	38.678	2513.1	7.733	2	4	2	8	1	2	1
36	married	6	secondary	employed		urban	primary	attend to house chores		8500	1	yes	yes	yes	yes	yes	yes	yes	yes	yes	yes	yes	no	no	no	no	no	yes	no		no	no	no	no	no	no	no	8.9872684 38.6774637 2448.6 4.925	8.98727	38.6775	2448.6	4.925	2	5	2	8	1	2	1
38	married	6	higher(college and above)	employed		urban	higher(college and above)	employed		8500	1	yes	yes	yes	yes	yes	no	yes	yes	yes	yes	yes	no	no	no	no	no	no	no		no	no	no	no	no	no	no	8.9875834 38.6777524 2386.2 4.42	8.98758	38.6778	2386.2	4.42	2	4	2	8	1	2	1
28	married	3	secondary	merchant		urban	secondary	merchant		7000	1	yes	yes	yes	yes	yes	no	yes	yes	yes	yes	yes	no	no	no	no	no	no	no		no	no	no	no	no	no	no	9.0242436 38.7490363 2377.3 5.0	9.02424	38.749	2377.3	5	2	2	1	7	1	1	1
36	married	4	secondary	merchant		urban	primary	attend to house chores		8000	1	yes	yes	yes	yes	yes	no	yes	yes	yes	yes	no	no	no	no	no	no	no	no		no	no	no	no	no	no	no	9.0242301 38.7490616 2377.3 4.8	9.02423	38.7491	2377.3	4.8	2	4	2	9	1	3	1
32	married	5	secondary	driver		urban	primary	merchant		7000	1	yes	yes	yes	yes	yes	no	yes	yes	yes	yes	no	no	no	no	no	no	no	no		no	no	no	no	no	no	no	9.0240904 38.7489782 2365.0 4.0	9.02409	38.749	2365	4	2	3	3	7	1	1	1
30	married	4	secondary	merchant		urban	primary	merchant		8000	1	yes	yes	yes	yes	yes	no	yes	yes	yes	yes	yes	no	no	no	no	no	no	no		no	no	no	no	no	no	no	9.0242167 38.7488688 2396.8 5.3	9.02422	38.7489	2396.8	5.3	2	3	3	8	1	2	1
26	married	3	higher(college and above)	employed		urban	higher(college and above)	employed		10000	1	yes	yes	yes	yes	yes	no	yes	yes	yes	yes	no	no	no	no	no	no	no	no		no	no	no	no	no	no	no	9.015662 38.7341072 2364.0 7.1	9.01566	38.7341	2364	7.1	2	2	3	6	1	2	1
29	married	3	primary	merchant		urban	secondary	employed		7000	1	yes	yes	yes	yes	yes	no	yes	yes	yes	yes	no	no	no	no	no	no	no	no		no	no	no	no	no	no	no	9.0149155 38.7338188 2361.39990234375 4.94	9.01492	38.7338	2361.4	4.94	2	2	4	6	1	2	1
26	married	2	primary	daily laborer		urban	can read and write	merchant		60000	1	yes	yes	yes	yes	yes	no	yes	yes	yes	yes	yes	no	no	no	no	no	no	no		no	no	no	no	no	no	no	9.0149072 38.7338597 2381.3 4.5	9.01491	38.7339	2381.3	4.5	2	2	3	4	2		2
26	married	4	secondary	merchant		urban	secondary	merchant		40000	1	yes	yes	yes	yes	yes	no	yes	yes	yes	yes	yes	no	no	no	no	yes	yes	no		no	no	no	no	no	no	no	9.0152762 38.7334032 2365.89990234375 3.8	9.01528	38.7334	2365.9	3.8	2	2	3	4	2		2
25	married	3	secondary	merchant		urban	primary	merchant		18000	1	yes	yes	yes	yes	yes	no	yes	yes	yes	yes	yes	no	no	no	no	no	yes	no		no	no	no	no	no	no	no	9.0153874 38.7334429 2365.89990234375 4.88	9.01539	38.7334	2365.9	4.88	2	2	2	4	2		2
23	married	3	higher(college and above)	employed		urban	secondary	merchant		6000	1	yes	yes	yes	yes	yes	no	yes	yes	yes	yes	yes	no	no	no	no	no	no	no		no	no	no	no	no	no	no	9.0152323 38.7333153 2365.89990234375 4.06	9.01523	38.7333	2365.9	4.06	2		2	5	1	2	1
32	married	4	secondary	merchant		urban	higher(college and above)	employed		15000	1	yes	yes	yes	yes	yes	no	no	yes	yes	yes	no	no	no	no	no	yes	no	no		no	no	no	no	no	no	no	9.0153195 38.7336429 2366.0 4.857	9.01532	38.7336	2366	4.857	2	2	4	6	1	2	1
28	married	2	primary	daily laborer		urban	primary	merchant		9800	1	yes	yes	yes	yes	yes	no	yes	yes	yes	yes	no	no	no	no	no	no	no	no		no	no	no	no	no	no	no	9.0152995 38.7333881 2365.89990234375 3.98	9.0153	38.7334	2365.9	3.98	2	2	4	7	1	3	1
29	married	4	higher(college and above)	employed		urban	higher(college and above)	employed		14000	1	yes	yes	yes	yes	yes	no	yes	yes	yes	yes	no	no	no	no	no	no	no	no		no	no	no	no	no	no	no	9.0152783 38.73321 2365.89990234375 4.9	9.01528	38.7332	2365.9	4.9	2	2	5	7	1	2	1
31	married	5	higher(college and above)	employed		urban	higher(college and above)	employed		15000	1	yes	yes	yes	yes	yes	no	yes	yes	yes	yes	yes	no	no	no	no	yes	no	no		no	no	no	no	no	no	no	9.0153316 38.7332446 2365.89990234375 4.883	9.01533	38.7332	2365.9	4.883	2	3	4	4	2		2
27	married	3	primary	daily laborer		urban	primary	attend to house chores		16000	1	yes	yes	yes	yes	yes	no	yes	yes	yes	yes	yes	no	no	no	no	no	no	no		no	no	no	no	no	no	no	9.0151934 38.7332601 2365.89990234375 4.55	9.01519	38.7333	2365.9	4.55	1			8	1	3	1
32	married	4	primary	merchant		urban	secondary	attend to house chores		9000	1	yes	yes	yes	yes	yes	no	yes	yes	yes	yes	yes	no	no	no	no	no	no	no		no	no	no	no	no	no	no	9.0153182 38.7334203 2365.89990234375 4.25	9.01532	38.7334	2365.9	4.25	2	3	2	8	1	3	1
24	married	4	secondary	merchant		urban	secondary	employed		6000	1	yes	yes	yes	yes	yes	no	yes	yes	yes	yes	no	no	no	no	no	no	no	no		no	no	no	no	no	no	no	9.0153681 38.7335397 2365.89990234375 4.38	9.01537	38.7335	2365.9	4.38	2	2	5	6	1	2	1
26	married	3	primary	daily laborer		urban	secondary	daily laborer		9000	1	yes	yes	yes	yes	yes	no	yes	yes	yes	yes	yes	no	no	no	no	no	no	no		no	no	no	no	no	no	no	9.0152963 38.7333283 2365.89990234375 4.38	9.0153	38.7333	2365.9	4.38	1			6	1	2	1
24	married	2	secondary	merchant		urban	primary	merchant		9000	1	yes	yes	yes	yes	yes	no	yes	yes	yes	yes	no	no	yes	no	no	no	no	no		no	no	no	no	no	no	no	9.0153238 38.7331817 2365.89990234375 4.64	9.01532	38.7332	2365.9	4.64	1			5	1	2	1
30	married	4	primary	merchant		urban	secondary	merchant		12000	1	yes	yes	yes	yes	yes	no	yes	yes	yes	yes	yes	no	no	yes	no	yes	no	no		no	no	no	no	no	no	no	9.0154457 38.7334798 2365.89990234375 4.785	9.01545	38.7335	2365.9	4.785	2	3	3	4	2		2
28	married	3	higher(college and above)	employed		urban	higher(college and above)	employed		14000	1	yes	yes	yes	yes	yes	no	yes	yes	yes	yes	yes	no	no	no	no	no	no	no		no	no	no	no	no	no	no	9.0153585 38.7332628 2365.89990234375 4.94	9.01536	38.7333	2365.9	4.94	1			7	1	3	1
25	married	5	primary	daily laborer		urban	primary	merchant		8000	1	yes	yes	yes	yes	yes	no	yes	yes	yes	yes	no	no	no	no	no	no	no	no		no	no	no	no	no	no	no	9.0153197 38.7333001 2365.89990234375 4.3	9.01532	38.7333	2365.9	4.3	2	2	3	4	2		2
28	married	2	secondary	merchant		urban	secondary	merchant		20000	1	yes	yes	yes	yes	yes	no	yes	yes	yes	yes	yes	no	no	no	no	yes	no	no		no	no	no	no	no	no	no	9.0240967 38.7488467 2344.4 4.6	9.0241	38.7488	2344.4	4.6	1			7	1	1	1
31	married	4	secondary	driver		urban	primary	attend to house chores		17000	1	yes	yes	yes	yes	yes	yes	yes	yes	yes	yes	yes	no	no	no	no	yes	no	no		no	no	no	no	no	no	no	9.0241983 38.7487733 2345.5 4.9	9.0242	38.7488	2345.5	4.9	2	3	4	5	2		2
26	married	3	secondary	merchant		urban	primary	attend to house chores		7000	1	yes	yes	yes	yes	yes	no	yes	yes	yes	yes	yes	no	no	no	no	no	no	no		no	no	no	no	no	no	no	9.0209299 38.7324149 2434.2 4.0	9.02093	38.7324	2434.2	4	2	2	2	5	2		2
28	married	2	secondary	merchant		urban	secondary	merchant		7000	1	yes	yes	yes	yes	yes	no	yes	yes	yes	yes	yes	no	no	no	no	no	no	no		no	no	no	no	no	no	no	9.0209098 38.7323554 2433.9 5.1	9.02091	38.7324	2433.9	5.1	2	2	1	4	2		2
26	married	2	secondary	driver		urban	secondary	attend to house chores		5000	1	yes	yes	yes	yes	yes	no	yes	yes	yes	yes	no	no	no	no	no	no	no	no		no	no	no	no	no	no	no	9.0209833 38.7325136 2451.3 4.6	9.02098	38.7325	2451.3	4.6	1			7	1	1	1
24	married	4	secondary	daily laborer		urban	primary	merchant		6000	1	yes	yes	yes	yes	yes	no	yes	yes	yes	yes	yes	no	no	no	no	no	no	no		no	no	no	no	no	no	no	9.014921 38.7336599 2361.5 4.9	9.01492	38.7337	2361.5	4.9	1			7	1	3	1
32	married	4	primary	daily laborer		urban	primary	merchant		6000	1	yes	yes	yes	yes	yes	no	no	yes	yes	yes	yes	no	no	no	no	no	no	no		no	no	no	no	no	no	no	9.0149096 38.7336798 2361.5 4.1	9.01491	38.7337	2361.5	4.1	2	4	2	4	2		2
27	married	3	primary	merchant		urban	secondary	attend to house chores		6000	1	yes	yes	yes	yes	yes	no	yes	yes	yes	yes	no	no	no	no	no	no	no	no		no	no	no	no	no	no	no	9.014925 38.733707 2361.5 4.116	9.01492	38.7337	2361.5	4.116	2	2	4	4	1	1	1
36	married	3	higher(college and above)	employed		urban	higher(college and above)	employed		9000	1	yes	yes	yes	yes	yes	no	yes	yes	yes	yes	yes	no	no	no	no	yes	no	no		no	no	no	no	no	no	no	9.0149482 38.7337352 2361.5 4.8	9.01495	38.7337	2361.5	4.8	2	3	3	4	2		2
35	married	6	no education	driver		urban	secondary	employed		8500	1	yes	yes	yes	yes	yes	no	yes	yes	yes	yes	yes	no	no	no	no	no	no	no		no	no	no	no	no	no	no	9.0210724 38.7323534 2400.599853515625 4.8	9.02107	38.7324	2400.6	4.8	2	5	2	7	1	1	1
25	married	3	secondary	merchant		urban	secondary	merchant		15000	1	yes	yes	yes	yes	yes	no	yes	yes	yes	yes	yes	no	no	no	no	no	no	no		no	no	no	no	no	no	no	9.0148859 38.7336724 2361.5 4.18	9.01489	38.7337	2361.5	4.18	1			5	1	1	1
27	married	3	higher(college and above)	employed		urban	higher(college and above)	employed		8000	1	yes	yes	yes	yes	yes	no	yes	yes	yes	yes	yes	no	no	no	no	no	no	no		no	no	no	no	no	no	no	9.0148405 38.7336951 2361.5 4.22	9.01484	38.7337	2361.5	4.22	2	2	2	4	1	1	1
28	married	3	primary	merchant		urban	secondary	merchant		3000	1	yes	yes	yes	yes	yes	yes	yes	yes	yes	yes	yes	no	no	no	no	no	no	no		no	no	no	no	no	no	no	9.0148409 38.7337008 2361.5 4.08	9.01484	38.7337	2361.5	4.08	2		2	4	2	1	1
22	married	2	higher(college and above)	employed		urban	secondary	attend to house chores		7000	1	yes	yes	yes	yes	yes	no	yes	yes	yes	yes	yes	no	no	no	no	no	no	no		no	no	no	no	no	no	no	9.0148522 38.733699 2361.5 4.96	9.01485	38.7337	2361.5	4.96	1			6	1	2	1
32	married	3	secondary	merchant		urban	primary	merchant		20000	1	yes	yes	yes	yes	yes	yes	yes	yes	yes	yes	yes	no	no	no	no	no	yes	no		no	no	no	no	no	no	no	8.9016396 38.7680123 2166.9 4.76	8.90164	38.768	2166.9	4.76	2	2	3	8	1	2	1
25	married	2	higher(college and above)	employed		urban	higher(college and above)	employed		8500	1	yes	yes	yes	yes	yes	no	no	yes	yes	yes	no	no	no	no	no	no	no	no		no	no	no	no	no	no	no	8.9016933 38.7680033 2179.7 4.9	8.90169	38.768	2179.7	4.9	1			8	1	2	1
39	married	8	secondary	merchant		urban	no education	attend to house chores		25000	1	yes	yes	yes	yes	yes	yes	yes	yes	yes	yes	yes	yes	no	no	no	yes	yes	no		no	no	no	no	no	no	no	8.9017018 38.7680231 2179.6 4.4	8.9017	38.768	2179.6	4.4	2	7	2	7	1	2	1
32	married	3	higher(college and above)	employed		urban	higher(college and above)	employed		12000	1	yes	yes	yes	yes	yes	no	yes	yes	yes	yes	no	no	no	no	no	no	no	no		no	no	no	no	no	no	no	8.9017 38.7680134 2179.6 4.5	8.9017	38.768	2179.6	4.5	2	2	4	6	2		2
38	married	7	primary	merchant		urban	no education	attend to house chores		14000	1	yes	yes	yes	yes	yes	no	yes	yes	yes	yes	yes	no	no	no	no	no	yes	no		no	no	no	no	no	no	no	8.90168 38.7679649 2179.4 5.0	8.90168	38.768	2179.4	5	2	6	2	8	1	2	1
31	married	4	primary	daily laborer		urban	can read and write	attend to house chores		8000	1	yes	yes	yes	yes	yes	no	yes	yes	yes	yes	yes	no	no	no	no	no	no	no		no	no	no	no	no	no	no	8.8803104 38.7665091 2090.099853515625 6.967	8.88031	38.7665	2090.1	6.967	2	2	4	6	1	2	1
34	married	4	secondary	merchant		urban	primary	employed		6000	1	yes	yes	yes	yes	yes	no	no	yes	yes	yes	yes	no	no	no	no	no	no	no		no	no	no	no	no	no	no	8.8803483 38.7665032 2090.099853515625 3.94	8.88035	38.7665	2090.1	3.94	2			6	1	2	1
21	married	3	higher(college and above)	employed		urban	primary	attend to house chores		7000	1	yes	yes	yes	yes	yes	no	yes	yes	yes	yes	no	no	yes	no	no	no	no	no		no	no	no	no	no	no	no	8.8803623 38.7665575 2090.099853515625 3.84	8.88036	38.7666	2090.1	3.84	1			6	1	2	1
21	married	2	secondary	driver		urban	primary	attend to house chores		4000	1	yes	yes	yes	yes	yes	no	no	yes	yes	yes	no	no	no	no	no	no	no	no		no	no	no	no	no	no	no	8.9016085 38.7679489 2178.6 5.3	8.90161	38.7679	2178.6	5.3	1			4	2		2
28	married	3	higher(college and above)	employed		urban	higher(college and above)	employed		12000	1	yes	yes	yes	yes	yes	no	yes	yes	yes	yes	yes	no	no	no	no	yes	no	no		no	no	no	no	no	no	no	8.9016301 38.7679677 2178.3 5.0	8.90163	38.768	2178.3	5	2	2	3	7	1	2	1
32	widowed		secondary	merchant		urban	secondary	merchant		5000	1	yes	yes	yes	yes	yes	no	no	yes	yes	yes	no	no	no	no	no	no	no	no		no	no	no	no	no	no	no	8.9016317 38.7679416 2178.3 4.9	8.90163	38.7679	2178.3	4.9	2	4	2	8	1	2	1
30	married	3	secondary	merchant		urban	primary	attend to house chores		18000	1	yes	yes	yes	yes	yes	no	yes	yes	yes	yes	yes	no	no	no	no	no	no	no		no	no	no	no	no	no	no	8.9016523 38.7679891 2160.39990234375 3.9	8.90165	38.768	2160.4	3.9	2	2	2	7	1	1	1
34	married	5	secondary	merchant		urban	primary	merchant		20000	1	yes	yes	yes	yes	yes	no	yes	yes	yes	yes	yes	no	no	no	no	yes	yes	no		no	no	no	no	no	no	no	8.90161 38.7677306 2160.39990234375 3.7	8.90161	38.7677	2160.4	3.7	2	4	3	8	1	2	1
25	married	3	primary	merchant		urban	primary	merchant		9000	1	yes	yes	yes	yes	yes	no	yes	yes	yes	yes	no	no	no	no	no	no	no	no		no	no	no	no	no	no	no	8.8803535 38.7665432 2090.099853515625 3.9	8.88035	38.7665	2090.1	3.9	1			6	1	2	1
27	married	5	higher(college and above)	employed		urban	higher(college and above)	employed		18000	1	yes	yes	yes	yes	yes	no	yes	yes	yes	yes	yes	yes	no	no	no	yes	yes	no		no	no	no	no	no	no	no	8.8803514 38.7665654 2090.099853515625 7.895	8.88035	38.7666	2090.1	7.895	1			7	1	2	1
24	married	4	secondary	merchant		urban	primary	merchant		19000	1	yes	yes	yes	yes	yes	no	no	yes	yes	yes	no	no	no	no	no	no	no	no		no	no	no	no	no	no	no	8.8803665 38.7665301 2090.599853515625 3.9	8.88037	38.7665	2090.6	3.9	2	2	2	4	2		2
21	married	2	higher(college and above)	employed		urban	secondary	attend to house chores		9000	1	yes	yes	yes	yes	yes	no	yes	yes	yes	yes	yes	no	no	no	no	no	no	no		no	no	no	no	no	no	no	8.8803332 38.7665381 2090.599853515625 3.9	8.88033	38.7665	2090.6	3.9	1			6	1	2	1
32	married	4	higher(college and above)	employed		urban	higher(college and above)	employed		6000	1	yes	yes	yes	yes	yes	no	no	yes	yes	yes	yes	no	no	no	no	no	no	no		no	no	no	no	no	no	no	8.8803388 38.7665441 2090.599853515625 7.243	8.88034	38.7665	2090.6	7.243	2	2	4	5	1	2	1
26	married	2	primary	merchant		urban	higher(college and above)	employed		19000	1	yes	yes	yes	yes	yes	no	yes	yes	yes	yes	yes	no	no	no	no	no	yes	no		no	no	no	no	no	no	no	8.8803617 38.7665631 2090.099853515625 4.2	8.88036	38.7666	2090.1	4.2	1			8	1	3	1
26	married	2	higher(college and above)	merchant		urban	secondary	attend to house chores		8000	1	yes	yes	yes	yes	yes	no	no	yes	yes	yes	yes	no	no	yes	no	no	no	no		no	no	no	no	no	no	no	8.8803649 38.766573 2090.599853515625 7.094	8.88036	38.7666	2090.6	7.094	1			5	1	1	1
23	married	2	secondary	daily laborer		urban	primary	merchant		6000	1	yes	yes	yes	yes	yes	no	no	yes	yes	yes	no	no	no	no	no	no	yes	no		no	no	no	no	no	no	no	8.8803582 38.7665305 2090.599853515625 4.0	8.88036	38.7665	2090.6	4	1			6	1	2	1
34	married	4	secondary	merchant		urban	primary	merchant		6000	1	no	yes	yes	yes	yes	no	yes	yes	yes	yes	yes	no	no	no	no	no	no	no		no	no	no	no	no	no	no	8.8803434 38.7665416 2090.599853515625 5.302	8.88034	38.7665	2090.6	5.302	2	2	2	4	2		2
36	married	4	secondary	employed		urban	secondary	merchant		8000	1	yes	yes	yes	yes	yes	no	yes	yes	yes	yes	no	no	no	no	no	no	no	no		no	no	no	no	no	no	no	8.8803193 38.7665522 2090.599853515625 6.09	8.88032	38.7666	2090.6	6.09	2	2	2	4	2		2
23	single		higher(college and above)	employed		urban	primary	attend to house chores		9000	1	yes	yes	yes	yes	yes	no	no	yes	yes	yes	no	no	no	no	no	no	yes	no		no	no	no	no	no	no	no	8.8803543 38.7665467 2090.599853515625 5.758	8.88035	38.7665	2090.6	5.758	1			6	1	2	1
24	married	3	primary	daily laborer		urban	primary	daily laborer		7000	1	yes	yes	yes	yes	yes	no	yes	yes	yes	yes	yes	no	no	no	no	no	no	no		no	no	no	no	no	no	no	8.8803485 38.766537 2090.599853515625 3.9	8.88035	38.7665	2090.6	3.9	1			7	1	3	1
36	married	5	higher(college and above)	employed		urban	secondary	attend to house chores		12000	1	yes	yes	yes	yes	yes	no	no	yes	yes	yes	no	no	no	no	no	no	no	no		no	no	no	no	no	no	no	8.8803616 38.7665681 2090.599853515625 6.676	8.88036	38.7666	2090.6	6.676	2	3	4	6	1	2	1
31	married	4	primary	merchant		urban	primary	merchant		10000	1	yes	yes	yes	yes	yes	no	no	yes	yes	yes	yes	no	no	no	no	yes	no	no		no	no	no	no	no	no	no	8.8803861 38.7665802 2090.099853515625 4.4	8.88039	38.7666	2090.1	4.4	2	2	2	4	2		2
27	married	3	secondary	merchant		urban	primary	employed		9000	1	yes	yes	yes	yes	yes	no	yes	yes	yes	yes	yes	no	no	no	no	no	no	no		no	no	no	no	no	no	no	8.88031 38.7665467 2090.099853515625 4.8	8.88031	38.7665	2090.1	4.8	2	2	2	4	2		2
36	married	5	secondary	merchant		urban	primary	daily laborer		8000	1	yes	yes	yes	yes	yes	no	yes	yes	yes	yes	yes	no	no	yes	no	no	yes	no		no	no	no	no	no	no	no	8.8803304 38.7665553 2090.599853515625 4.02	8.88033	38.7666	2090.6	4.02	2	3	3	4	2		2
28	married	3	secondary	merchant		urban	secondary	merchant		22000	1	yes	yes	yes	yes	yes	no	yes	yes	yes	yes	yes	no	no	no	no	no	yes	no		no	no	no	no	no	no	no	8.8803452 38.7665569 2090.599853515625 5.317	8.88035	38.7666	2090.6	5.317	2	2	2	4	2		2
21	married	3	secondary	merchant		urban	secondary	attend to house chores		9000	1	yes	yes	yes	yes	yes	no	yes	yes	yes	yes	no	no	no	no	no	no	yes	no		no	no	no	no	no	no	no	8.8803501 38.7665666 2090.599853515625 4.8	8.88035	38.7666	2090.6	4.8	1			7	1	2	1
23	married	3	primary	merchant		urban	secondary	merchant		60000	1	yes	yes	yes	yes	yes	no	yes	yes	yes	yes	yes	yes	no	no	no	no	no	no		no	no	no	no	no	no	no	8.8803453 38.7665544 2090.099853515625 5.389	8.88035	38.7666	2090.1	5.389	1			5	1	2	1
31	married	7	primary	merchant		urban	no education	attend to house chores		12000	1	yes	yes	yes	yes	yes	yes	yes	yes	yes	yes	yes	no	no	no	no	yes	no	no		yes	no	no	no	no	no	no	8.9878833 38.6777853 2405.6 4.62	8.98788	38.6778	2405.6	4.62	2	4	2	8	1	3	1
23	married	4	can read and write	merchant		urban	primary	attend to house chores		2500	1	no	yes	yes	yes	yes	no	yes	no	no	yes	no	no	yes	no	no	no	no	no		no	no	no	no	no	no	no	8.987715 38.6777936 2414.2 4.5	8.98771	38.6778	2414.2	4.5	2	2		8	1	3	1
22	married	2	primary	merchant		urban	primary	attend to house chores		4000	1	yes	yes	yes	yes	yes	no	no	no	no	yes	no	no	no	no	no	no	no	no		no	no	no	no	no	no	no	8.9874817 38.6774767 2372.1 4.2	8.98748	38.6775	2372.1	4.2	1			4	2
22	married	4	primary	merchant		urban	primary	merchant		12000	1	yes	yes	yes	yes	yes	no	no	no	no	yes	no	no	no	no	no	no	no	no		no	no	no	no	no	no	no	8.9977267 38.6836167 2426.2 4.5	8.99773	38.6836	2426.2	4.5	1			8	1	2	1
22	married	2	secondary	merchant		urban	primary	attend to house chores		3000	1	yes	yes	yes	yes	yes	no	yes	no	no	yes	no	no	no	no	no	no	no	no		no	no	no	no	no	no	no	8.987695 38.6778783 2401.8 4.4	8.9877	38.6779	2401.8	4.4	1			5	2		2
21	married	2	primary	merchant		urban	primary	attend to house chores		8000	1	yes	yes	yes	yes	yes	no	yes	no	no	yes	yes	no	no	no	no	no	no	no		no	no	no	no	no	no	no	8.9876068 38.6774497 2391.5 4.05	8.98761	38.6774	2391.5	4.05	1			5	2		2
27	married	2	secondary	driver		urban	higher(college and above)	employed		7000	1	yes	yes	yes	yes	yes	no	no	no	no	yes	yes	no	no	no	no	no	no	no		no	no	no	no	no	no	no	8.9873983 38.6773767 2397.8 4.8	8.9874	38.6774	2397.8	4.8	1			7	1	2	1
20	married	2	primary	merchant		urban	primary	merchant		3500	1	yes	yes	yes	yes	yes	no	no	no	no	yes	yes	no	no	no	no	no	no	no		no	no	no	no	no	no	no	8.9876932 38.6775837 2397.6 3.9	8.98769	38.6776	2397.6	3.9	1			5	2		2
22	married	2	primary	merchant		urban	primary	attend to house chores		3000	1	yes	yes	yes	yes	yes	no	yes	no	no	yes	no	no	no	no	no	no	no	no		no	no	no	no	no	no	no	9.02423 38.7490231 2377.2 4.86	9.02423	38.749	2377.2	4.86	1			8	1	4	1
22	married	2	secondary	merchant		urban	primary	merchant		9000	1	yes	yes	yes	yes	yes	no	yes	no	no	yes	yes	no	no	no	no	no	no	no		no	no	no	no	no	no	no	9.0242487 38.7490209 2377.3 4.95	9.02425	38.749	2377.3	4.95	1			6	1	1	1
26	married	4	higher(college and above)	merchant		urban	higher(college and above)	employed		14000	1	yes	yes	yes	yes	yes	no	yes	no	no	yes	no	no	no	no	no	no	no	no		no	no	no	no	no	no	no	8.9017087 38.7680299 2179.8 5.25	8.90171	38.768	2179.8	5.25	1			5	2		2
22	divorced		primary	merchant		urban	primary	attend to house chores		2500	1	yes	yes	yes	yes	yes	no	no	no	yes	yes	no	no	no	no	no	no	no	no		no	no	no	no	no	no	no	8.9874206 38.6774438 2384.8 4.3	8.98742	38.6774	2384.8	4.3	2	2	3	6	1	1	1
25	married	2	secondary	merchant		urban	primary	attend to house chores		3000	1	yes	yes	yes	yes	yes	no	no	no	yes	yes	no	no	no	no	no	no	no	no		no	no	no	no	no	no	no	8.9875993 38.6775861 2387.0 5.0	8.9876	38.6776	2387	5	1			4	2		2
29	married	3	secondary	daily laborer		urban	primary	attend to house chores		2000	1	yes	yes	yes	yes	yes	no	no	no	yes	yes	no	no	no	no	no	no	no	no		no	no	no	no	no	no	no	8.9977733 38.6836433 2426.1 4.3	8.99777	38.6836	2426.1	4.3	2	3	3	8	1	3	1
34	married	4	higher(college and above)	employed		urban	higher(college and above)	student		7000	1	yes	yes	yes	yes	yes	no	yes	no	yes	yes	no	no	no	no	no	no	no	no		no	no	no	no	no	no	no	8.9878445 38.6773377 2389.199951171875 5.0	8.98784	38.6773	2389.2	5	2	2	2	5	2		2
24	married	3	secondary	daily laborer		urban	primary	daily laborer		6000	1	yes	yes	yes	yes	yes	no	yes	no	yes	yes	no	no	yes	no	no	no	no	no		no	no	no	no	no	no	no	9.0152349 38.7332099 2365.89990234375 4.983	9.01523	38.7332	2365.9	4.983	1			6	1	2	1
29	married	2	secondary	daily laborer		urban	secondary	daily laborer		6000	1	yes	yes	yes	yes	yes	no	yes	no	yes	yes	no	no	no	no	no	no	no	no		no	no	no	no	no	no	no	9.0148707 38.7336796 2361.5 4.78	9.01487	38.7337	2361.5	4.78	2			8	1	3	1
19	married	2	secondary	daily laborer		urban	primary	daily laborer		3500	1	yes	yes	yes	yes	yes	no	no	no	yes	yes	no	no	no	no	no	no	no	no		no	no	no	no	no	no	no	8.9016874 38.7680029 2179.7 5.2	8.90169	38.768	2179.7	5.2	2	2	1	7	1	1	1
23	married	2	secondary	merchant		urban	primary	merchant		3900	1	yes	yes	yes	yes	yes	no	no	no	yes	yes	no	no	no	no	no	no	no	no		no	no	no	no	no	no	no	8.9016383 38.768 2160.39990234375 4.2	8.90164	38.768	2160.4	4.2	1			7	1	2	1
30	married	3	primary	employed		urban	secondary	merchant		12000	1	yes	yes	yes	yes	yes	no	yes	no	yes	yes	no	no	no	no	no	no	no	no		no	no	no	no	no	no	no	8.8803278 38.7665642 2090.099853515625 7.724	8.88033	38.7666	2090.1	7.724	1			8	1	3	1
29	married	6	primary	daily laborer		urban	can read and write	merchant		4800	1	yes	no	yes	yes	yes	no	yes	yes	yes	yes	yes	no	no	no	no	no	no	no		no	no	no	no	no	no	yes	8.9875049 38.6779074 2408.8 4.85	8.9875	38.6779	2408.8	4.85	2	2	2	5	1	1	1
31	married	22	secondary	merchant		urban	primary	attend to house chores		3500	1	yes	no	no	yes	yes	no	no	no	no	yes	no	no	yes	yes	yes	yes	yes	yes			yes	yes	yes	yes	yes	yes	8.9878297 38.677757 2396.2 5.7	8.98783	38.6778	2396.2	5.7	1			7	1	1	1
[truncated: 594 more columns]
